# Supplementary material for: A Tumor-Selective Monoclonal Antibody from Immunization with a Tumor-Associated Mucin Glycopeptide
Source: Sci Rep. 2019 Apr 5;9:5662. doi: 10.1038/s41598-019-42076-2 (PMC6450958; doi:10.1038/s41598-019-42076-2)
Supplement: Supplementary file 2 — Supplementary Dataset 1 [file 41598_2019_42076_MOESM2_ESM.xlsx]

## Sheet: Experiment Summary
Person carrying out experiment	Sebastian Temme
		comments		SLIDE LAYOUT
Start Date:	2019-01-24
End Date:	2019-01-25			Well 1 Pin 1-3	mAb	100ul/well
Array Version:	A738				200 nM
Batch:	Batch A			Well 2 Pin 4-6	mAb	100ul/well
Date of Array Batch:	2018-09-28				100 nM
Slide Number(s):	30			Well 3 Pin 1-3	mAb	100ul/well
					10 nM
				Well 4 Pin 4-6	mAb	100ul/well
1. Blocking					1 nM
Blocking Solution:	3% BSA in PBS			Well 5 Pin 1-3	mAb	100ul/well
Temperature:	RT				0.100 nM
Duration:	Overnight			Well 6 Pin 4-6	mAb	100ul/well
BSA Manufacturer (Lot #):	Sigma-Aldrich (A3059, Lot SLBW6770)				0.010 nM
				Well 7 Pin 1-3	pAb	100ul/well
					1:200
First Washes:	4x Quick Wash with PBST			Well 8 Pin 4-6	mAb	100ul/well
					1:1000
2. Incubation with Primary Antibodies, Serum, or Lectin				SLIDE ID: Batch A slide 30
Incubation Buffer:	all Abs in 1% BSA PBST
Sample Dilution:	pAb- 1:200, 1:1000
	mAb-200,100,10,1,.1 and 0.1 nM
Reference Dilutions:
Positive Control(s)				mAb
Negative Control(s)				Stock nm	nM needed	V uL wanted	buffer	stock
				17870	200	200	197.762	2.23839
				200	100	150	75	75
Incubation Conditions:	37°C, 100 RPM			100	10	150	135	15
Duration:	4 hours			10	1	150	135	15
BSA Manufacturer (Lot #):	Sigma-Aldrich (A3059, Lot SLBW6770)			1	0.1	150	135	15
HSA Manufacturer (Lot #):				0.1	0.01	150	135	15
Second Washes:	3x Quick Wash, 3x 2-min wash with PBST
3. Incubation with Secondary Antibodies
Secondary Antibody Incubation Buffer:	straptavidin in lectin buffer with metal; 2 Ab in 1% BSA PBS
Secondary Antibody:	100ul/well, 2 Ab in 1% BSA PBS
	for anti-MUC4, use Cy3 Goat anti-rabbit IgG(H+L) (Jackson 111-165-144, lot 101394), 1:500 in 1% BSA PBS
	Cy3 anti-mouse IgG (Jackson 115-165-071, lot 120199, purchase)
Dilution of Secondary Antibody:	1:500
Incubation Conditions:	37°C, 100 RPM
Duration:	1 hours
BSA Manufacturer (Lot #):	same as primary
HSA Manufacturer (Lot #):	same as primary
Final Washes:	4x Fast Wash, 3x 2-min wash with PBST; 5 min submerge in PBST
4. Microarray Settings:
Prescan PMT (635/532):	(100/100)
High Intensity PMT (635/532):	(9/5)
Low Intensity PMT (635/532):	(3/1)
Pixel Size:	5 μm
Line Speed:	35

## Sheet: Final A738 data
								Sample =	mAb 200 nM	mAb 100 nM	mAb 10 nM	mAb 1 nM	mAb 0.1 nM	mAb 0.01 nM		pAb 1:200	pAb 1:1000
								Buffer =	3% BSA PBST	3% BSA PBST	3% BSA PBST	3% BSA PBST	3% BSA PBST	3% BSA PBST		3% BSA PBST	3% BSA PBST
								person carrying out exp =	Sebastian	Sebastian	Sebastian	Sebastian	Sebastian	Sebastian		Sebastian	Sebastian
								Date of QC experiment =	Jan 25 2019	Jan 25 2019	Jan 25 2019	Jan 25 2019	Jan 25 2019	Jan 25 2019		Jan 25 2019	Jan 25 2019
								Array version =	A738	A738	A738	A738	A738	A738		A738	A738
								Batch =	A	A	A	A	A	A		A	A
								Slide # =	30	30	30	30	30	30		30	30
Sort	Family	Abbreviation/Name	New Description	Linker	Carrier	Valency	Purity of component	A738	mAb 200 nM	mAb 100 nM	mAb 10 nM	mAb 1 nM	mAb 0.1 nM	mAb 0.01 nM		pAb 1:200	pAb 1:1000
1	peptide-TF	GTSSAS-TF(Thr)-GHATPLPVTD (Older Construct)	BSA-PEG7-Gly-Thr-Ser-Ser-Ala-Ser-(Galb1-3GalNAca)Thr-Gly-His-Ala-Thr-Pro-Leu-Pro-Val-Thr-Asp	PEG-linker	BSA	4	>95%	186	7	7	0	0	0	0		19172.5	13730.5
1	peptide-TF	GTSSASTGHA-TF(Thr)-PLPVTD (Older Construct)	BSA-PEG7-Gly-Thr-Ser-Ser-Ala-Ser-Thr-Gly-His-Ala-(Galb1-3GalNAca)Thr-Pro-Leu-Pro-Val-Thr-Asp	PEG-linker	BSA	5	>95%	188	3.5	0	0	0	0	0		24440.5	15714
1	peptide-TF	GTSSA-TF(Ser)-TF(Thr)-GHATPLPVTD (Older Construct)	BSA-PEG7-Gly-Thr-Ser-Ser-Ala-(Galb1-3GalNAca)Ser-(Galb1-3GalNAca)Thr-Gly-His-Ala-Thr-Pro-Leu-Pro-Val-Thr-Asp	PEG-linker	BSA	5	>95%	189	5023.5	4038	1034	193.5	39.5	0		23761	21664
2	peptide	GTSSASTGHATPLPVTD (Older Construct)	BSA-PEG7-Gly-Thr-Ser-Ser-Ala-Ser-Thr-Gly-His-Ala-Thr-Pro-Leu-Pro-Val-Thr-Asp	PEG-linker	BSA	6	>95%	190	20815.5	19388	19585.5	18386	10366.5	1697.5		25624	23081.5
1	peptide-TF	GTSSA-TF(Ser)-TGHATPLPVTD (Older Construct)	BSA-PEG7-Gly-Thr-Ser-Ser-Ala-(Galb1-3GalNAca)Ser-Thr-Gly-His-Ala-Thr-Pro-Leu-Pro-Val-Thr-Asp (MUC4)	PEG-linker	BSA	4	>95%	187	10473.5	10915.5	9954	8157.5	3119	482		18120	14410.5
1	peptide-TF	TSSA(S-TF)TGHA(T-TF)PLPVTD-BSA (new Construct)	TF-5,10-MUC4- TSSA(S-TF)TGHA(T-TF)PLPVTD-BSA	Mal-PEG6	BSA	7	>95%	725	2395.5	1205.5	182	36	0	0		31767	31549
1	peptide-TF	TSSA(S-TF)-TGH-BSA (new Construct)	TF-S5-N-terminus Muc4- TSSA(S-TF)-TGH-BSA	Mal-PEG6	BSA	10	>95%	723	992	376	21	0	0	0		20097.5	6797.5
1	peptide-TF	TSSA-(TF)S-TGHATPLPVTD (new Construct)	BSA-Mal-PEG6-TSSA(Galb1-3GalNAca)STGHATPLPVTD	Mal-PEG6	BSA	8	>95%	630	28956.5	25175.5	24206.5	22192	18157	3640		31940	30606.5
1	peptide-TF	TSSAS(T-TF)GHA(T-TF)PLPVTD-BSA (new Construct)	TF-6,10-MUC4- TSSAS(T-TF)GHA(T-TF)PLPVTD-BSA	Mal-PEG6	BSA	7	>95%	726	3.5	0	0	0	0	0		28317	26959.5
1	peptide-TF	TSSASTGHA(T-TF)PLPVTD-BSA (new Construct)	TF-10-MUC4- TSSASTGHA(T-TF)PLPVTD-BSA	Mal-PEG6	BSA	10	>95%	727	9351	6721.5	1531	167.5	7	0		31597	30068.5
2	Peptide	ATPLPVTD-BSA (new Construct)	C-terminus MUC4- ATPLPVTD-BSA	Mal-PEG6	BSA	13	>95%	724	0	0	0	0	0	0		27788	27790
2	peptide	TSSASTGHATPLPVTD (new Construct)	BSA-Mal-PEG6-TSSASTGHATPLPVTD (MUC4 TR)	Mal-PEG6	BSA	9	>95%	629	30595.5	26389	26056.5	22501.5	21010	4389		31772	32344.5
2	Peptide	TSSASTGH-BSA (new Construct)	N-terminus Muc4 – TSSASTGH-BSA	Mal-PEG6	BSA	9	>95%	722	379.5	156.5	14	0	0	0		22273.5	10235.5
	Blood Group A	2'F-A type 2-Sp - 05	GalNAca1-3[Fuca1-2]Galb1-4[Fuca1-3]GlcNAcb-Sp-BSA	Sp	BSA	5	>95%	253	0	0	0	0	0	0		0	0
	Blood Group A	2'F-A type 2-Sp - 13	GalNAca1-3[Fuca1-2]Galb1-4[Fuca1-3]GlcNAcb-Sp-BSA	Sp	BSA	13	>95%	35	0	0	0	0	0	0		0	0
	Blood Group A	A tetra type 1-Sp - 05	GalNAca1-3[Fuca1-2]Galb1-3GlcNAcb-Sp-BSA	Sp	BSA	5	>95%	265	0	0	0	0	0	0		0	0
	Blood Group A	A tetra type 1-Sp - 15	GalNAca1-3[Fuca1-2]Galb1-3GlcNAcb-Sp-BSA	Sp	BSA	15	>95%	243	0	0	0	0	0	0		0	0
	Blood Group A	A tetra type 2-Sp - 05	GalNAca1-3[Fuca1-2]Galb1-4GlcNAcb-Sp-BSA	Sp	BSA	5	>95%	334	0	0	0	0	0	0		0	0
	Blood Group A	A tetra type 2-Sp - 07	GalNAca1-3[Fuca1-2]Galb1-4GlcNAcb-Sp-BSA	Sp	BSA	7	>95%	277	0	0	0	0	0	0		0	0
	Blood Group A	A tetra type 2-Sp - 17	GalNAca1-3[Fuca1-2]Galb1-4GlcNAcb-Sp-BSA	Sp	BSA	17	>95%	248	7	0	0	0	0	0		0	0
	Blood Group A	Adi - 04	GalNAca1-3Galb-BSA	MEAG	BSA	4	>95%	115	0	0	0	0	0	0		0	0
	Blood Group A	Adi - 17	GalNAca1-3Galb-BSA	MEAG	BSA	17	>95%	18	3.5	0	0	0	0	0		14	0
	Blood Group A	A-LeB hexa - 06	GalNAca1-3(Fuca1-2)Galb1-3(Fuca1-4)GlcNAcb1-3Galb1-BSA	(Glc)	BSA	6	na	213	0	0	0	0	0	0		0	0
	Blood Group A	BG-A -19	GalNAca1-3(Fuca1-2)Galb -BSA	6 atom spacer	BSA	19	na	44	3.5	0	0	0	0	0		0	0
	Blood Group A	BG-A1- 05	GalNAca1-3(Fuca1-2)Galb1-3GlcNAcb1-3Galb1-4(Glc)-APD-HSA	APD	HSA	5	na	99	0	0	0	0	0	0		0	0
	Blood Group A	BG-A1-04	GalNAca1-3(Fuca1-2)Galb1-3GlcNAcb1-linker-BSA	Oct	BSA	4	>95%	67	3.5	0	0	0	0	0		0	0
	Blood Group A	BG-A1-12	GalNAca1-3(Fuca1-2)Galb1-3GlcNAcb1-linker-BSA	Oct	BSA	12	>95%	68	0	0	0	0	0	0		7	0
	Blood Group A	BG-A2-04	GalNAca1-3(Fuca1-2)Galb1-4GlcNAcb1-linker-BSA	Oct	BSA	4	>95%	69	0	0	0	0	0	0		0	0
	Blood Group A	BG-A2-16	GalNAca1-3(Fuca1-2)Galb1-4GlcNAcb1-linker-BSA	Oct	BSA	16	>95%	70	0	0	0	0	0	0		0	0
	Blood Group A	BG-A3-04	GalNAca1-3(Fuca1-2)Galb1-3GalNAcα1-linker-BSA	Oct	BSA	4	>95%	60	0	0	0	0	0	0		0	0
	Blood Group A	BG-A3-14	GalNAca1-3(Fuca1-2)Galb1-3GalNAcα1-linker-BSA	Oct	BSA	14	>95%	58	5.5	0	0	0	0	0		0	0
	Blood Group A	BG-A4-05	GalNAca1-3(Fuca1-2)Galb1-3GalNAcb1-linker-BSA	Oct	BSA	5	>95%	62	3.5	0	0	0	0	0		0	0
	Blood Group A	BG-A4-14	GalNAca1-3(Fuca1-2)Galb1-3GalNAcb1-linker-BSA	Oct	BSA	14	>95%	63	0	0	0	0	0	0		0	0
	Blood Group A	BG-A5-05	GalNAca1-3(Fuca1-2)Galb1-3Galb1-linker-BSA	Oct	BSA	5	>95%	337	0	0	0	0	0	0		0	0
	Blood Group A	BG-A5-16	GalNAca1-3(Fuca1-2)Galb1-3Galb1-linker-BSA	Oct	BSA	16	>95%	351	0	0	0	0	0	0		0	0
	Blood Group A	BG-A6-04	GalNAca1-3(Fuca1-2)Galb1-4Glcb1-linker-BSA	Oct	BSA	14	>95%	343	0	0	0	0	0	0		0	0
	Blood Group A	BG-A6-23	GalNAca1-3(Fuca1-2)Galb1-4Glcb1-linker-BSA	Oct	BSA	23	>95%	344	0	0	0	0	0	0		0	0
	Blood Group A	Globo A - 03	GalNAca1-3(Fuca1-2)Galb1-3GalNAcb1-3Gala1-4Galb1-BSA	(Glc)	BSA	3	>95%	94	7	0	0	0	0	0		0	0
	Blood Group A	Globo A - 09	GalNAca1-3(Fuca1-2)Galb1-3GalNAcb1-3Gala1-4Galb1-BSA	(Glc)	BSA	9	>95%	294	0	0	0	0	0	0		0	0
	Blood Group B	2'F-B type 2-Sp - 03	Gala1-3[Fuca1-2]Galb1-4[Fuca1-3]GlcNAcb-Sp-BSA	Sp	BSA	3	>95%	333	0	0	0	0	0	0		0	0
	Blood Group B	2'F-B type 2-Sp - 07	Gala1-3[Fuca1-2]Galb1-4[Fuca1-3]GlcNAcb-Sp-BSA	Sp	BSA	7	>95%	92	0	0	0	0	0	0		0	0
	Blood Group B	2'F-B type 2-Sp - 15	Gala1-3[Fuca1-2]Galb1-4[Fuca1-3]GlcNAcb-Sp-BSA	Sp	BSA	15	>95%	267	0	0	0	0	0	0		0	0
	Blood Group B	B tetra type 1-Sp - 04	Gala1-3[Fuca1-2]Galb1-3GlcNAcb-Sp-BSA	Sp	BSA	4	>95%	276	0	0	0	0	0	0		0	0
	Blood Group B	B tetra type 1-Sp - 16	Gala1-3[Fuca1-2]Galb1-3GlcNAcb-Sp-BSA	Sp	BSA	16	>95%	226	0	0	0	0	0	0		0	0
	Blood Group B	B tetra type 2-Sp - 05	Gala1-3[Fuca1-2]Galb1-4GlcNAcb-Sp-BSA	Sp	BSA	5	>95%	335	0	0	0	0	0	0		0	0
	Blood Group B	B tetra type 2-Sp - 07	Gala1-3[Fuca1-2]Galb1-4GlcNAcb-Sp-BSA	Sp	BSA	7	>95%	235	3.5	0	0	0	0	0		0	0
	Blood Group B	B tetra type 2-Sp - 20	Gala1-3[Fuca1-2]Galb1-4GlcNAcb-Sp-BSA	Sp	BSA	20	>95%	269	3.5	0	0	0	0	0		0	0
	Blood Group B	BG-B (Dextra) - 13	Gala1-3(Fuca1-2)Galb-BSA [BG-B] from Dextra	6 atom spacer	BSA	13	na	101	0	0	0	0	0	0		7	0
	Blood Group B	BG-B1-05	Gala1-3(Fuca1-2)Galb1-3GlcNAcb1-linker-BSA	Oct	BSA	5	>95%	66	0	0	0	0	0	0		0	0
	Blood Group B	BG-B1-15	Gala1-3(Fuca1-2)Galb1-3GlcNAcb1-linker-BSA	Oct	BSA	15	>95%	72	0	0	0	0	0	0		10.5	0
	Blood Group B	BG-B2-03	Gala1-3(Fuca1-2)Galb1-4GlcNAcb1-linker-BSA	Oct	BSA	3	>95%	64	0	0	0	0	0	0		0	0
	Blood Group B	BG-B2-17	Gala1-3(Fuca1-2)Galb1-4GlcNAcb1-linker-BSA	Oct	BSA	17	>95%	73	0	0	0	0	0	0		0	0
	Blood Group B	BG-B3-05	Gala1-3(Fuca1-2)Galb1-3GalNAcα1-linker-BSA	Oct	BSA	5	>95%	65	0	0	0	0	0	0		0	0
	Blood Group B	BG-B3-17	Gala1-3(Fuca1-2)Galb1-3GalNAcα1-linker-BSA	Oct	BSA	17	>95%	71	0	0	0	0	0	0		0	0
	Blood Group B	BG-B4-06	Gala1-3(Fuca1-2)Galb1-3GalNAcb1-linker-BSA	Oct	BSA	6	>95%	61	0	0	0	0	0	0		0	0
	Blood Group B	BG-B4-High	Gala1-3(Fuca1-2)Galb1-3GalNAcb1-linker-BSA	Oct	BSA	?	>95%	59	2	0	0	0	0	0		7	0
	Blood Group B	BG-B5-04	Gala1-3(Fuca1-2)Galb1-3Galb1-linker-BSA	Oct	BSA	4	>95%	339	0	0	0	0	0	0		0	0
	Blood Group B	BG-B5-17	Gala1-3(Fuca1-2)Galb1-3Galb1-linker-BSA	Oct	BSA	17	>95%	340	0	0	0	0	0	0		7	0
	Blood Group B	BG-B6- 03	Gala1-3(Fuca1-2)Galb1-4Glcb1-linker-BSA	Oct	BSA	3	>95%	347	0	0	0	0	0	0		0	0
	Blood Group B	BG-B6-15	Gala1-3(Fuca1-2)Galb1-4Glcb1-linker-BSA	Oct	BSA	15	>95%	348	0	0	0	0	0	0		0	0
	Blood Group B	Globo B - 05	Gala1-3(Fuca1-2)Galb1-3GalNAcb1-3Gala1-4Galb1-BSA	(Glc)	BSA	5	>95%	106	3.5	0	0	0	0	0		0	0
	Blood Group B	Globo B - 12	Gala1-3(Fuca1-2)Galb1-3GalNAcb1-3Gala1-4Galb1-BSA	(Glc)	BSA	12	>95%	112	0	0	0	0	0	0		0	0
	Blood Group H	2'FucLac (BG-H6) - 07	Fuca1-2Galb1-4Glc-BSA	3 atom	BSA	7	na	181	2	0	0	0	0	0		0	0
	Blood Group H	6'Neu5Ac-LNF V - 12	Fuca1-2Galb1-3(Neu5Aca2-6)GlcNAcb1-3Galb1-APD-HSA	APD	HSA	12 to 15	na	193	61.5	21	69	14	21	0		83.5	10.5
	Blood group H	BG-H di	Fuca1-2Galb-BSA	3 atom				586	0	0	0	0	0	0		0	0
	Blood Group H	BG-H1- 06	Fuca1-2Galb1-3GlcNAcb1-linker-BSA	Oct	BSA	6	>95%	137	0	0	0	0	0	0		0	0
	Blood Group H	BG-H1-10	Fuca1-2Galb1-3GlcNAcb1-linker-BSA	Oct	BSA	10	>95%	342	0	0	0	0	0	0		0	0
	Blood Group H	BG-H1-Lac- 20 (LNF I)	Fuca1-2Galb1-3GlcNAcb1-3Galb1-4Glcb–APD-HSA	APD-	HSA	20	na	36	2	0	0	0	0	0		0	0
	Blood Group H	BG-H2 - 16	Fuca1-2Galb1-4GlcNAcb-HSA	unknown	HSA	16	na	246	0	0	0	0	0	0		0	0
	Blood Group H	BG-H2- 06	Fuca1-2Galb1-4GlcNAcb1-linker-BSA	Oct	BSA	6	>95%	138	0	0	0	0	0	0		0	0
	Blood Group H	BG-H2- 12	Fuca1-2Galb1-4GlcNAcb1-linker-BSA	Oct	BSA	12	>95%	139	0	0	0	0	0	0		0	0
	Blood Group H	BG-H3- 04	Fuca1-2Galb1-3GalNAcα1-linker-BSA	Oct	BSA	4	>95%	100	0	0	0	0	0	0		0	0
	Blood Group H	BG-H3- 14	Fuca1-2Galb1-3GalNAcα1-linker-BSA	Oct	BSA	14	>95%	140	0	0	0	0	0	0		0	0
	Blood Group H	BG-H4- 04	Fuca1-2Galb1-3GalNAcb1-linker-BSA	Oct	BSA	4	>95%	98	2	0	0	0	0	0		0	0
	Blood Group H	BG-H4- 15	Fuca1-2Galb1-3GalNAcb1-linker-BSA	Oct	BSA	15	>95%	105	0	0	0	0	0	0		10.5	0
	Blood Group H	BG-H5-04	Fuca1-2Galb1-3Galb1-linker-BSA	Oct	BSA	4	>95%	345	0	0	0	0	0	0		0	0
	Blood Group H	BG-H5-19	Fuca1-2Galb1-3Galb1-linker-BSA	Oct	BSA	19	>95%	346	0	0	0	0	0	0		10.5	0
	Blood Group H	BG-H6-05	Fuca1-2Galb1-4Glcb1-linker-BSA	Oct	BSA	5	>95%	349	0	0	0	0	0	0		0	0
	Blood Group H	BG-H6-21	Fuca1-2Galb1-4Glcb1-linker-BSA	Oct	BSA	21	>95%	350	0	0	0	0	0	0		36	3.5
	Blood Group H	Globo H - 03	Fuca1-2Galb1-3GalNAcb1-3Gala1-4Galb1-BSA	(Glc)	BSA	3	>95%	110	0	0	0	0	0	0		0	0
	Blood Group H	Globo H - 10	Fuca1-2Galb1-3GalNAcb1-3Gala1-4Galb1-BSA	(Glc)	BSA	10	>95%	293	3.5	0	0	0	0	0		0	0
	Blood Group H	MFLNH I - 11	Galb1-4GlcNAcb1-6 (Fuca1-2Galb1-3GlcNAcb1-3)Galb1-BSA	(Glc)	BSA	11	>95%	217	0	0	0	0	0	0		0	0
	Blood Group H	MSMFLNH I - 11	Neu5Aca2-6Galb1-4GlcNAcb1-6 (Fuca1-2Galb1-3GlcNAcb1-3)Galb1-BSA	(Glc)	BSA	11	>95%	212	0	0	0	0	0	0		0	0
	Blood Group H	TFiLNO(1-2 1-2 1-3) - 04	Fuca1-2Galb1-3GlcNAcb1-3Galb1-4(Fuca1-3)GlcNAcb1-6(Fuca1-2Galb1-3GlcNAcb1-3)Galb-BSA (mixed with other stuff by MS)	(Glc)	BSA	4	mixture of at least 3 glycans	220	0	0	0	0	0	0		0	0
	Blood Group H	TFiLNO(1-2 1-2 1-4) - 06	Fuca1-2Galb1-3GlcNAcb1-3Galb1-4GlcNAcb1-6[Fuca1-2Galb1-3(Fuca1-4)GlcNAcb1-3]Galb-BSA	(Glc)	BSA	6	na	300	0	0	0	0	0	0		0	0
	Blood Group H related	Globo H analogue type 1-04	Fuca1-2Galb1-3GlcNAcb1-3Gala1-4Galb-	(Glc)	BSA	4	>95%	609	0	0	0	0	0	0		0	0
	Blood Group H related	Globo H analogue type 1-10	Fuca1-2Galb1-3GlcNAcb1-3Gala1-4Galb-	(Glc)	BSA	10	>95%	604	0	0	0	0	0	0		0	0
	Blood Group H related	Globo H analogue type 2-03	Fuca1-2Galb1-4GlcNAcb1-3Gala1-4Galb-	(Glc)	BSA	3	>95%	599	0	0	0	0	0	0		0	0
	Blood Group H related	Globo H analogue type 2-10	Fuca1-2Galb1-4GlcNAcb1-3Gala1-4Galb-	(Glc)	BSA	10	>95%	611	0	0	0	0	0	0		0	0
	carb-Fuc	Fuc-a - 04	Fuc-a - BSA	MEAG	BSA	4	>95%	130	0	0	0	0	0	0		0	0
	carb-Fuc	Fuc-a - 22	Fuc-a - BSA	MEAG	BSA	22	>95%	11	0	0	0	0	0	0		7	0
	carb-Gal	Gal-a- 24	Gal-a - BSA	MEAG	BSA	24	>95%	14	0	0	0	0	0	0		7	0
	carb-Gal	Gal-b- 21	Gal-b - BSA	MEAG	BSA	21	>95%	15	7	0	0	0	0	0		142	21
	carb-Gal	Galb1-3Galb1 - 07	Galb1-3Galb1-	(Glc)	BSA	7		675	0	0	0	0	0	0		25	0
	carb-Gal	Galb1-6Galb1 - 05	Galb1-6Galb1-	(Glc)	BSA	5		683	0	0	0	0	0	0		4	0
	carb-Gal	Galb1-6Galb1 - 19	Galb1-6Galb1-	(Glc)	BSA	19		704	0	0	0	0	0	0		98.5	7
	carb-GalNAc	GalNAc-a - 04	GalNAc-a - BSA	MEAG		4	>95%	113	0	0	0	0	0	0		0	0
	carb-GalNAc	GalNAc-a - 22	GalNAc-a - BSA	MEAG	BSA	22	>95%	5	7	0	0	0	0	0		10.5	0
	carb-GalNAc	GalNAca1-6Galb - 04	GalNAca1-6Galb-BSA	MEAG		4	>95%	114	0	0	0	0	0	0		0	0
	carb-GalNAc	GalNAca1-6Galb - 22	GalNAca1-6Galb-BSA	MEAG	BSA	22	>95%	17	0	0	0	0	0	0		21	0
	carb-GalNAc	GalNAca-phenyl amide- high	GalNAca-O-phenyl-amide linked		BSA			719	0	0	0	0	0	0		25	0
	carb-GalNAc	GalNAca-phenyl amide- low	GalNAca-O-phenyl-amide linked		BSA			717	0	0	0	0	0	0		0	0
	carb-GalNAc	GalNAc-b - 21	GalNAc-b - BSA	MEAG	BSA	21	>95%	9	7	0	0	0	0	0		39.5	0
	carb-GalNAc	GalNAcb-phenyl amide- high	GalNAcb-O-phenyl-amide linked					732	3.5	0	0	0	0	0		131	47
	carb-GalNAc	GalNAcb-phenyl amide- low	GalNAcb-O-phenyl-amide linked					731	0	0	0	0	0	0		21	21
	carb-GalNAc	GalNAcb-phenyl Dz- High	GalNAcb-O-phenyl-diazirine linker		BSA			713	0	0	0	0	0	0		193.5	25
	carb-GalNAc	GalNAcb-phenyl Dz- Low	GalNAcb-O-phenyl-diazirine linker		BSA			715	0	0	0	0	0	0		0	0
	carb-GalNAc	LDN-Sp - 05	GalNAcb1-4GlcNAcb-Sp-BSA	Sp	BSA	5	>95%	323	0	3.5	0	0	0	0		0	0
	carb-GalNAc	LDN-Sp - 14	GalNAcb1-4GlcNAcb-Sp-BSA	Sp	BSA	14	>95%	234	3.5	0	0	0	0	0		0	0
	carb-Glc	Galb1-3Galb1 - 24	Galb1-3Galb1-	(Glc)	BSA	24		707	0	0	0	0	0	0		73	7
	carb-Glc	Glc-a - 05	Glc-a - BSA	MEAG	BSA	5	>95%	258	0	0	0	0	0	0		0	0
	carb-Glc	Glc-a - 22	Glc-a - BSA	MEAG	BSA	22	>95%	6	3.5	0	0	0	0	0		0	0
	carb-Glc	Glca1-6Glca1-4Glca1-4Glcb - 15	Glca1-6Glca1-4Glca1-4Glcb-CETE-BSA	CETE	BSA	15	na	52	0	0	0	0	0	0		0	0
	carb-Glc	Glc-b - 23	Glc-b - BSA	MEAG	BSA	23	>95%	4	3.5	0	0	0	0	0		7	0
	carb-Glc	Glcb1-4Glcb1-3Glc - 06	Glcb1-4Glcb1-3Glcb1-	(Glc)	BSA	6		720	0	0	0	0	0	0		0	0
	carb-Glc	Glcb1-4Glcb1-3Glc - 17	Glcb1-4Glcb1-3Glcb1-	(Glc)	BSA	17		691	0	0	0	0	0	0		0	0
	carb-Glc	Glcb1-4Glcb1-4Glc - 04	Glcb1-4Glcb1-4Glcb1-	(Glc)	BSA	4		701	0	0	0	0	0	0		0	0
	carb-Glc	Glcb1-4Glcb1-4Glc - 13	Glcb1-4Glcb1-4Glcb1-	(Glc)	BSA	13		708	0	0	0	0	0	0		0	0
	carb-Glc	Isomaltose - 13	Glca1-6Glcb-BSA	MEAG	BSA	13	>95%	30	5.5	0	0	0	0	0		0	0
	carb-Glc	Isomaltotriose - 05	Glca1-6Glca1-6Glca1-	(Glc)	BSA	5		686	0	0	0	0	0	0		0	0
	carb-Glc	Isomaltotriose - 14	Glca1-6Glca1-6Glca1-	(Glc)	BSA	14		672	0	0	0	0	0	0		7	0
	carb-Glc	maltoheptaose - 04	Glca1-4Glca1-4Glca1-4Glca1-4Glca1-4Glca1-4Glca1-	(Glc)	BSA	4		705	0	0	0	0	0	0		0	0
	carb-Glc	maltoheptaose - 21	Glca1-4Glca1-4Glca1-4Glca1-4Glca1-4Glca1-4Glca1-	(Glc)	BSA	21		677	0	0	0	0	0	0		0	0
	carb-Glc	maltohexaose - 04	Glca1-4Glca1-4Glca1-4Glca1-4Glca1-4Glca1-	(Glc)	BSA	4		687	0	0	0	0	0	0		0	0
	carb-Glc	maltohexaose - 20	Glca1-4Glca1-4Glca1-4Glca1-4Glca1-4Glca1-	(Glc)	BSA	20		710	0	0	0	0	0	0		0	0
	carb-Glc	maltononaose - 04	Glca1-4Glca1-4Glca1-4Glca1-4Glca1-4Glca1-4Glca1-4Glca1-4Glca1-	(Glc)	BSA	4		721	0	0	0	0	0	0		0	0
	carb-Glc	maltononaose - 14	Glca1-4Glca1-4Glca1-4Glca1-4Glca1-4Glca1-4Glca1-4Glca1-4Glca1-	(Glc)	BSA	14		678	0	0	0	0	0	0		0	0
	carb-Glc	maltooctaose - 04	Glca1-4Glca1-4Glca1-4Glca1-4Glca1-4Glca1-4Glca1-4Glca1-	(Glc)	BSA	4		712	0	0	0	0	0	0		0	0
	carb-Glc	maltooctaose - 20	Glca1-4Glca1-4Glca1-4Glca1-4Glca1-4Glca1-4Glca1-4Glca1-	(Glc)	BSA	20		696	0	0	0	0	0	0		0	0
	carb-Glc	maltopentaose - 06	Glca1-4Glca1-4Glca1-4Glca1-4Glca1-	(Glc)	BSA	6		706	0	0	0	0	0	0		0	0
	carb-Glc	Maltopentaose - 11	Glca1-4Glca1-4Glca1-4Glca1-4Glca-BSA	(Glc)	BSA	11	>95%	104	0	0	0	0	0	0		0	0
	carb-Glc	maltopentaose - 17	Glca1-4Glca1-4Glca1-4Glca1-4Glca1-	(Glc)	BSA	17		698	0	0	0	0	0	0		0	0
	carb-Glc	maltose - 05	Glca1-4Glca1-	(Glc)	BSA	5		703	0	0	0	0	0	0		0	0
	carb-Glc	maltose - 20	Glca1-4Glca1-	(Glc)	BSA	20		679	0	0	0	0	0	0		0	0
	carb-Glc	Maltose - 23	Glca1-4Glcb-BSA	MEAG	BSA	23	>95%	3	7	3.5	0	0	0	0		7	0
	carb-Glc	maltotetraose - 05	Glca1-4Glca1-4Glca1-4Glca1-	(Glc)	BSA	5		716	0	0	0	0	0	0		0	0
	carb-Glc	maltotetraose - 18	Glca1-4Glca1-4Glca1-4Glca1-	(Glc)	BSA	18		711	0	0	0	0	0	0		0	0
	carb-Glc	maltotriose - 05	Glca1-4Glca1-4Glca1-	(Glc)	BSA	5		714	0	0	0	0	0	0		0	0
	carb-Glc	maltotriose - 21	Glca1-4Glca1-4Glca1-	(Glc)	BSA	21		680	0	0	0	0	0	0		0	0
	Carb-GlcA	GlcA-LNT-05	GlcAb1-3Galb1-3GlcNAcb1-3Galb-	(Glc)	BSA	5	>95%	448	0	0	0	0	0	0		0	0
	Carb-GlcA	GlcA-LNT-16	GlcAb1-3Galb1-3GlcNAcb1-3Galb-	(Glc)	BSA	16	>95%	475	0	0	0	0	0	0		0	0
	carb-GlcNAc	3'GN type1-Sp - 04	GlcNAcb1-3Galb1-3GlcNAcb-Sp-BSA	Sp	BSA	4	>95%	328	0	0	0	0	0	0		0	0
	carb-GlcNAc	3'GN type1-Sp - 16	GlcNAcb1-3Galb1-3GlcNAcb-Sp-BSA	Sp	BSA	16	>95%	266	7	0	0	0	0	0		0	0
	carb-GlcNAc	3'GN-LacNAc (dimeric)-Sp - 06	GlcNAcb1-3(Galb1-4GlcNAcb1-3)2b-Sp-BSA	Sp	BSA	6	>95%	320	0	0	0	0	0	0		0	0
	carb-GlcNAc	3'GN-LacNAc (dimeric)-Sp - 14	GlcNAcb1-3(Galb1-4GlcNAcb1-3)2b-Sp-BSA	Sp	BSA	14	>95%	286	3.5	0	0	0	0	0		0	0
	carb-GlcNAc	GlcNAca1-4Galb - 03	GlcNAca1-4Galb-BSA	MEAG	BSA	3	>95%	132	0	0	0	0	0	0		0	0
	carb-GlcNAc	GlcNAca1-4Galb - 20	GlcNAca1-4Galb-BSA	MEAG	BSA	20	>95%	19	0	0	0	0	0	0		0	0
	carb-GlcNAc	GlcNAc-b -21	GlcNAc-b - BSA	MEAG	BSA	21	>95%	8	3.5	0	0	0	0	0		5.5	0
	carb-GlcNAc	GNLacNAc-Sp - 06	GlcNAcb1-3Galb1-4GlcNAcb-Sp-BSA	Sp	BSA	6	>95%	252	0	0	0	0	0	0		0	0
	carb-GlcNAc	GNLacNAc-Sp - 16	GlcNAcb1-3Galb1-4GlcNAcb-Sp-BSA	Sp	BSA	16	>95%	255	0	0	0	0	0	0		0	0
	carb-GlcNAc	LNT-2-Sp - 06	GlcNAcb1-3Galb1-4Glcb-Sp-BSA	Sp	BSA	6	>95%	287	0	0	0	0	0	0		0	0
	carb-GlcNAc	LNT-2-Sp - 15	GlcNAcb1-3Galb1-4Glcb-Sp-BSA	Sp	BSA	15	>95%	228	0	0	0	0	0	0		7	0
	Carb-HNK-1	HNK 1 precursor-05	GlcAcb1-3Galb-	(Glc)	BSA	5	>95%	598	0	0	0	0	0	0		0	0
	Carb-HNK-1	HNK 1 precursor-18	GlcAcb1-3Galb-	(Glc)	BSA	18	>95%	606	0	0	0	0	0	0		0	0
	carb-Man	Ma2Ma2-06	aMan(1-2)aMan(1-2)	(Man)	BSA	6	>95%	484	0	0	0	0	0	0		0	0
	carb-Man	Ma2Ma2-11	aMan(1-2)aMan(1-2)	(Man)	BSA	11	>95%	491	0	0	0	0	0	0		0	0
	carb-Man	Ma2Ma2Ma2-04	aMan(1-2)aMan(1-2)aMan(1-2)	(Man)	BSA	4	>95%	489	0	0	0	0	0	0		0	0
	carb-Man	Ma2Ma2Ma3(Ma3Ma6)-03	aMan(1-2)aMan(1-2)aMan(1-3)[aMan(1-3)aMan(1-6)]	(Man)	BSA	3	>95%	439	0	0	0	0	0	0		0	0
	carb-Man	Ma2Ma2Ma3(Ma3Ma6)-09	aMan(1-2)aMan(1-2)aMan(1-3)[aMan(1-3)aMan(1-6)]	(Man)	BSA	9	>95%	486	0	0	0	0	0	0		0	0
	carb-Man	Ma2Ma2Ma3(Ma6)-07	aMan(1-2)aMan(1-2)aMan(1-3)[aMan(1-6)]	(Man)	BSA	7	>95%	473	0	0	0	0	0	0		0	0
	carb-Man	Ma2Ma2Ma3(Ma6Ma6)-06	aMan(1-2)aMan(1-2)aMan(1-3)[aMan(1-6)aMan(1-6)]	(Man)	BSA	6	>95%	454	0	0	0	0	0	0		0	0
	carb-Man	Ma2Ma2Ma3-04	aMan(1-2)aMan(1-2)aMan(1-3)	(Man)	BSA	4	>95%	424	0	0	0	0	0	0		0	0
	carb-Man	Ma2Ma2Ma3-12	aMan(1-2)aMan(1-2)aMan(1-3)	(Man)	BSA	12	>95%	477	0	0	0	0	0	0		0	0
	carb-Man	Ma2Ma3(Ma6)-04	aMan(1-2)aMan(1-3)[aMan(1-6)]	(Man)	BSA	4	>95%	443	0	0	0	0	0	0		0	0
	carb-Man	Ma2Ma3(Ma6)-08	aMan(1-2)aMan(1-3)[aMan(1-6)]	(Man)	BSA	8	>95%	431	0	0	0	0	0	0		0	0
	carb-Man	Ma2Ma3(Ma6)Ma6-09	aMan(1-2)aMan(1-3)[aMan(1-6)]aMan(1-6)	(Man)	BSA	9	>95%	456	0	0	0	0	0	0		0	0
	carb-Man	Ma2Ma3-04	aMan(1-2)aMan(1-3)	(Man)	BSA	4	>95%	478	0	0	0	0	0	0		0	0
	carb-Man	Ma2Ma3-11	aMan(1-2)aMan(1-3)	(Man)	BSA	11	>95%	476	0	0	0	0	0	0		0	0
	carb-Man	Ma2Ma3Ma6(Ma3)-04	aMan(1-2)aMan(1-3)aMan(1-6)[aMan(1-3)]	(Man)	BSA	4	>95%	441	0	0	0	0	0	0		0	0
	carb-Man	Ma2Ma3Ma6(Ma3)-10	aMan(1-2)aMan(1-3)aMan(1-6)[aMan(1-3)]	(Man)	BSA	10	>95%	466	0	0	0	0	0	0		0	0
	carb-Man	Ma2Ma3Ma6-03	aMan(1-2)aMan(1-3)aMan(1-6)	(Man)	BSA	3	>95%	500	0	0	0	0	0	0		0	0
	carb-Man	Ma2Ma3Ma6-15	aMan(1-2)aMan(1-3)aMan(1-6)	(Man)	BSA	15	>95%	479	0	0	0	0	0	0		0	0
	carb-Man	Ma2Ma6(Ma2Ma3)-03	aMan(1-2)aMan(1-6)[aMan(1-2)aMan(1-3)]	(Man)	BSA	3	>95%	422	0	0	0	0	0	0		0	0
	carb-Man	Ma2Ma6(Ma2Ma3)-07	aMan(1-2)aMan(1-6)[aMan(1-2)aMan(1-3)]	(Man)	BSA	7	>95%	498	0	0	0	0	0	0		0	0
	carb-Man	Ma2Ma6(Ma2Ma3)Ma6-04	aMan(1-2)aMan(1-6)[aMan(1-2)aMan(1-3)]aMan(1-6)	(Man)	BSA	4	>95%	469	0	0	0	0	0	0		0	0
	carb-Man	Ma2Ma6(Ma3)-03	aMan(1-2)aMan(1-6)[aMan(1-3)]	(Man)	BSA	3	>95%	501	0	0	0	0	0	0		0	0
	carb-Man	Ma2Ma6(Ma3)-07	aMan(1-2)aMan(1-6)[aMan(1-3)]	(Man)	BSA	7	>95%	447	0	0	0	0	0	0		0	0
	carb-Man	Ma2Ma6(Ma3)Ma6-07	aMan(1-2)aMan(1-6)[aMan(1-3)]aMan(1-6)	(Man)	BSA	7	>95%	460	0	0	0	0	0	0		0	0
	carb-Man	Ma2Ma6-16	aMan(1-2)aMan(1-6)	(Man)	BSA	16	>95%	446	0	0	0	0	0	0		0	0
	carb-Man	Ma2Ma6Ma6-06	aMan(1-2)aMan(1-6)aMan(1-6)	(Man)	BSA	6	>95%	463	0	0	0	0	0	0		0	0
	carb-Man	Ma3(Ma6)-07	aMan(1-3)[aMan(1-6)]	(Man)	BSA	7	>95%	495	0	0	0	0	0	0		0	0
	carb-Man	Ma3(Ma6)Ma6(Ma2Ma3)-06	aMan(1-3)[aMan(1-6)]aMan(1-6)[aMan(1-2)aMan(1-3)]	(Man)	BSA	5.6	>95%	474	0	0	0	0	0	0		0	0
	carb-Man	Ma3(Ma6Ma6Ma3)-05	aMan(1-3)[aMan(1-6)]aMan(1-6)[aMan(1-3)]	(Man)	BSA	5	>95%	437	0	0	0	0	0	0		0	0
	carb-Man	Ma3Ma6(Ma2Ma3)-03	aMan(1-3)aMan(1-6)[aMan(1-2)aMan(1-3)]	(Man)	BSA	3.4	>95%	480	0	0	0	0	0	0		0	0
	carb-Man	Ma3Ma6(Ma2Ma3)-10	aMan(1-3)aMan(1-6)[aMan(1-2)aMan(1-3)]	(Man)	BSA	10	>95%	485	0	0	0	0	0	0		0	0
	carb-Man	Ma3Ma6(Ma3)-04	aMan(1-3)aMan(1-6)[aMan(1-3)]	(Man)	BSA	4	>95%	492	0	0	0	0	0	0		0	0
	carb-Man	Ma3Ma6(Ma3)-11	aMan(1-3)aMan(1-6)[aMan(1-3)]	(Man)	BSA	11	>95%	497	0	0	0	0	0	0		0	0
	carb-Man	Ma3Ma6-05	aMan(1-3)aMan(1-6)	(Man)	BSA	5	>95%	445	0	0	0	0	0	0		0	0
	carb-Man	Ma3Ma6-13	aMan(1-3)aMan(1-6)	(Man)	BSA	13	>95%	471	0	0	0	0	0	0		0	0
	carb-Man	Ma4(Ma6)-07	aMan(1-4)[aMan(1-6)]	(Man)	BSA	7	>95%	465	0	0	0	0	0	0		0	0
	carb-Man	Ma6(Ma3)Ma6-04	aMan(1-6)[aMan(1-3)]aMan(1-6)	(Man)	BSA	4	>95%	494	0	0	0	0	0	0		0	0
	carb-Man	Ma6(Ma3)Ma6-10	aMan(1-6)[aMan(1-3)]aMan(1-6)	(Man)	BSA	10	>95%	458	0	0	0	0	0	0		0	0
	carb-Man	Ma6Ma4(Ma6Ma6)-06	aMan(1-6)aMan(1-4)[aMan(1-6)aMan(1-6)]	(Man)	BSA	5.5	>95%	468	0	0	0	0	0	0		0	0
	carb-Man	Ma6Ma6(Ma2Ma3)-06	aMan(1-6)aMan(1-6)[aMan(1-2)aMan(1-3)]	(Man)	BSA	6	>95%	462	0	0	0	0	0	0		0	0
	carb-Man	Ma6Ma6-05	aMan(1-6)aMan(1-6)	(Man)	BSA	5	>95%	482	0	0	0	0	0	0		167.5	0
	carb-Man	Ma6Ma6-09	aMan(1-6)aMan(1-6)	(Man)	BSA	9	>95%	488	0	0	0	0	0	0		0	0
	carb-Man	Man-a - 05	Man-a - BSA	MEAG	BSA	5	>95%	275	0	0	0	0	0	0		0	0
	carb-Man	Man-a - 20	Man-a - BSA	MEAG	BSA	20	>95%	7	3.5	0	0	0	0	0		0	0
	Carb-Man	Mana1-2Man	Mana1-2Man-BSA	3 atom spacer	BSA			681	0	0	0	0	0	0		0	0
	Carb-Man	Mana1-3Man	Mana1-3Man-BSA	3 atom spacer	BSA			694	0	0	0	0	0	0		7	0
	Carb-Man	Mana1-4Man	Mana1-4Man-BSA	3 atom spacer	BSA			699	0	0	0	0	0	0		17.5	0
	carb-Man	Mana1-6Man-a - 04	Mana1-6Man-a - BSA	MEAG	BSA	4	>95%	225	0	0	0	0	0	0		0	0
	carb-Man	Mana1-6Man-a - 14-HSA	Mana1-6Man-a - HSA		HSA	14		641	14	5.5	7	0	0	0		7	7
	carb-Man	Mana1-6Man-a - 15	Mana1-6Man-a - BSA	MEAG	BSA	15	>95%	26	7	0	0	0	0	0		0	0
	carb-Man	ManT -26	Mana1-6[Mana1-3]Manb-BSA	14 atom spacer	BSA	26	na	32	2	0	0	0	0	0		0	0
	carb-Sia	3'Kdn-Galb- 03	Kdna2-3Galb-	(Glc)	BSA	3	>95%	517	0	0	0	0	0	0		0	0
	carb-Sia	3'KDN-LacNAc-Sp - 05	KDNa2-3Galb1-4GlcNAcb-Sp-BSA	Sp	BSA	5	>95%	251	3.5	0	0	0	0	0		0	0
	carb-Sia	3'KDN-LacNAc-Sp - 12	KDNa2-3Galb1-4GlcNAcb-Sp-BSA	Sp	BSA	12	>95%	272	2	0	0	0	0	0		0	0
	carb-Sia	3'Neu5Ac(9Ac)-LacNAc-Sp - 04	Neu5Ac(9Ac)a2-3Galb1-4GlcNAcb-Sp-BSA	Sp	BSA	4	>95%	222	0	0	0	0	0	0		0	0
	carb-Sia	3'Neu5Ac(9Ac)-LacNAc-Sp - 10	Neu5Ac(9Ac)a2-3Galb1-4GlcNAcb-Sp-BSA	Sp	BSA	10	>95%	232	7	0	0	0	0	0		0	0
	carb-Sia	3'Neu5Ac-3-FL - 07	Neu5Aca2-3Galb1-4(Fuca1-3)Glc -BSA	3 atom	BSA	7	na	195	0	0	0	0	0	0		7	0
	carb-Sia	3'Neu5Ac8Me-Galb- 04	Neu5Ac8Mea2-3Galb-	(Glc)	BSA	4	>95%	562	0	0	0	0	0	0		0	0
	carb-Sia	3'Neu5Ac-Galb- 07	Neu5Aca2-3Galb-	(Glc)	BSA	7	>95%	548	0	0	0	0	0	0		0	0
	carb-Sia	3'Neu5Ac-LacNAc (dimeric)-Sp - 06	Neu5Aca2-3(Galb1-4GlcNAcb1-3)2b-Sp-BSA	Sp	BSA	6	>95%	308	0	0	0	0	0	0		0	0
	carb-Sia	3'Neu5Ac-LacNAc (dimeric)-Sp - 13	Neu5Aca2-3(Galb1-4GlcNAcb1-3)2b-Sp-BSA	Sp	BSA	13	>95%	297	0	0	0	0	0	0		0	0
	carb-Sia	3'Neu5Ac-LacNAc -19	Neu5Aca2-3Galb1-4GlcNAc – BSA	14 atom spacer	BSA	19	na	33	0	0	0	0	0	0		0	0
	carb-Sia	3'Neu5Ac-LacNAc-Sp - 05	Neu5Aca2-3Galb1-4GlcNAcb-Sp-BSA	Sp	BSA	5	>95%	273	0	0	0	0	0	0		0	0
	carb-Sia	3'Neu5Ac-LacNAc-Sp - 10	Neu5Aca2-3Galb1-4GlcNAcb-Sp-BSA	Sp	BSA	10	>95%	292	3.5	0	0	0	0	0		0	0
	carb-Sia	3'Neu5Ac-LDN-Sp - 05	Neu5Aca2-3GalNAcb1-4GlcNAcb-Sp-BSA	Sp	BSA	5	>95%	331	0	3.5	0	0	0	0		0	0
	carb-Sia	3'Neu5Ac-LDN-Sp - 11	Neu5Aca2-3GalNAcb1-4GlcNAcb-Sp-BSA	Sp	BSA	11	>95%	327	0	0	0	0	0	0		0	0
	carb-Sia	3'Neu5Ac-LNnT - 09	Neu5Aca2-3Galb1-4GlcNAcb1-3Galb1-APD-HSA	APD	HSA	9	na	201	7	0	0	0	0	0		0	0
	carb-Sia	3'Neu5Gc-Galb- 06	Neu5Gca2-3Galb-	(Glc)	BSA	6	>95%	563	0	0	0	0	0	0		0	0
	carb-Sia	3'Neu5Gc-LacNAc-Sp - 06	Neu5Gca2-3Galb1-4GlcNAcb-Sp-BSA	Sp	BSA	6	>95%	256	0	0	0	0	0	0		0	0
	carb-Sia	3'Neu5Gc-LacNAc-Sp - 10	Neu5Gca2-3Galb1-4GlcNAcb-Sp-BSA	Sp	BSA	10	>95%	296	0	0	0	0	0	0		0	0
	carb-Sia	6'Neu5Ac-Lac	Neu5Aca2-6Galb1-4Glc-APD-HSA	APD	HSA	nd	na	47	4	0	0	0	0	0		0	0
	carb-Sia	6'Neu5Ac-LacNAc (dimeric)-Sp - 05	Neu5Aca2-6[Galb1-4GlcNAcb1-3)2b-Sp-BSA	Sp	BSA	5	>95%	315	3.5	0	0	0	0	0		0	0
	carb-Sia	6'Neu5Ac-LacNAc (dimeric)-Sp - 13	Neu5Aca2-6[Galb1-4GlcNAcb1-3)2b-Sp-BSA	Sp	BSA	13	>95%	249	0	0	0	0	0	0		0	0
	carb-Sia	6'Neu5Ac-LacNAc-Sp - 05	Neu5Aca2-6Galb1-4GlcNAcb-Sp-BSA	Sp	BSA	5	>95%	261	0	0	0	0	0	0		0	0
	carb-Sia	6'Neu5Ac-LacNAc-Sp - 11	Neu5Aca2-6Galb1-4GlcNAcb-Sp-BSA	Sp	BSA	11	>95%	319	0	0	0	0	0	0		0	0
	carb-Sia	6'Neu5Ac-LDN-Sp - 05	Neu5Aca2-6GalNAcb1-4GlcNAcb-Sp-BSA	Sp	BSA	5	>95%	324	7	0	0	0	0	0		0	0
	carb-Sia	6'Neu5Ac-LDN-Sp - 13	Neu5Aca2-6GalNAcb1-4GlcNAcb-Sp-BSA	Sp	BSA	13	>95%	274	0	0	0	0	0	0		0	0
	carb-Sia	6'Neu5Gc-LacNAc-Sp - 05	Neu5Gca2-6Galb1-4GlcNAcb-Sp-BSA	Sp	BSA	5	>95%	230	0	0	0	0	0	0		0	0
	carb-Sia	CT/Sda-Sp - 05	Neu5Aca2-3[GalNAcb1-4]Galb1-4GlcNAcb-Sp-BSA; like GM2 but on glycoproteins	Sp	BSA	5	>95%	298	0	0	0	0	0	0		0	0
	carb-Sia	CT/Sda-Sp - 13	Neu5Aca2-3[GalNAcb1-4]Galb1-4GlcNAcb-Sp-BSA; like GM2 but on glycoproteins	Sp	BSA	13	>95%	247	0	0	0	0	0	0		0	0
	carb-type 1	LNT-Sp - 06	Galb1-3GlcNAcb1-3Galb1-4GlcNAcb-Sp-BSA	Sp	BSA	6	>95%	278	0	0	0	0	0	0		0	0
	carb-type 1	LNT-Sp - 15	Galb1-3GlcNAcb1-3Galb1-4GlcNAcb-Sp-BSA	Sp	BSA	15	>95%	302	0	0	0	0	0	0		0	0
	carb-type 1	MFiLNO(1-3) - 09	Galb1-3GlcNAcb1-3Galb1-4(Fuca1-3)GlcNAcb1-6 (Galb1-3GlcNAcb1-3)Galb1-BSA	(Glc)	BSA	9	na	313	0	0	0	0	0	0		0	0
	carb-type 1	pLNH - 07	Galb1-3GlcNAcb1-3Galb1-4GlcNAcb1-3Galb1-BSA	(Glc)	BSA	7	>95%	136	0	0	0	0	0	0		0	0
	carb-type 1	pLNH - 21	Galb1-3GlcNAcb1-3Galb1-4GlcNAcb1-3Galb1-BSA	(Glc)	BSA	21	>95%	83	0	0	0	0	0	0		0	0
	carb-type 1+2	LNH - 13	Galb1-4GlcNAcb1-6(Galb1-3GlcNAcb1-3)Galb1-BSA	(Glc)	BSA	13	>95%	133	0	0	0	0	0	0		0	0
	carb-type 1+2	LNH - 13-HSA	Galb1-4GlcNAcb1-6(Galb1-3GlcNAcb1-3)Galb1-	(Glc)	HSA	13		640	17.5	0	14	0	0	0		23	0
	carb-type 2	LacNAc - 22	Galb1-4GlcNAc – BSA	14 atom spacer	BSA	22	na	21	5.5	0	0	0	0	0		0	0
	carb-type 2	LacNAc (dimeric)-Sp - 06	(Galb1-4GlcNAcb1-3)2b-Sp-BSA	Sp	BSA	6	>95%	311	0	3.5	0	0	0	0		0	0
	carb-type 2	LacNAc (dimeric)-Sp - 16	(Galb1-4GlcNAcb1-3)2b-Sp-BSA	Sp	BSA	16	>95%	307	0	0	0	0	0	0		0	0
	carb-type 2	LacNAc (trimeric) - 08	Galb1-4GlcNAcb1-3Galb1-4GlcNAcb1-3Galb1-4GlcNAcb-APE-HSA	APE	HSA	8	na	107	7	0	0	0	0	0		0	0
	carb-type 2	LacNAc-Sp - 06	Galb1-4GlcNAcb-Sp-BSA	Sp	BSA	6	>95%	227	0	0	0	0	0	0		0	0
	carb-type 2	LacNAc-Sp - 15	Galb1-4GlcNAcb-Sp-BSA	Sp	BSA	15	>95%	238	0	0	0	0	0	0		0	0
	carb-type 2	LNnH - 11	Galb1-4GlcNAcb1-6(Galb1-4GlcNAcb1-3)Galb1-BSA	(Glc)	BSA	11	>95%	134	3.5	0	0	0	0	0		0	0
	carb-type 2	LNnH - 12-HSA	Galb1-4GlcNAcb1-6(Galb1-4GlcNAcb1-3)Galb1-	(Glc)	HSA	12		642	3.5	3.5	3.5	0	0	0		3.5	0
	carb-type 2	LNnO-05	Galb1-4GlcNAcb1-3Galb1-4GlcNAcb1-3Galb1-4GlcNAcb1-3Galb-	(Glc)	BSA	5	>95%	595	0	0	0	0	0	0		0	0
	carb-type 2	LNnO-16	Galb1-4GlcNAcb1-3Galb1-4GlcNAcb1-3Galb1-4GlcNAcb1-3Galb-	(Glc)	BSA	16	>95%	601	0	0	0	0	0	0		0	0
	carb-type1	iLNO - 06	Galb1-3GlcNAcb1-3Galb1-4GlcNAcb1-6 (Galb1-3GlcNAcb1-3)Galb1-BSA	(Glc)	BSA	6	na	216	0	0	0	0	0	0		0	0
	GAG	Hep-5000 - 01	heparin polysaccharide (MW ~5000)	na	BSA	1	na	203	7	0	0	0	0	0		0	0
	GAG	Hep-N-acetylated	fully N-acetylated heparin polysaccharide	na	BSA	1	na	202	7	0	7	0	0	0		7	0
	GAG-Hep	Hep-Hexa-GT23-04	Glc(6S, NS)a1-4GlcAb1-4Glc(6S, 3S, NS)a1-4IdoA(2S)a1-4Glc(6S, NS)a1-4GlcAb-Benzamide-	Benzaldehyde	BSA	4		587	0	0	0	0	0	0		0	0
	GAG-Hep	Hep-NAc-Hepta-05	GlcAb1-4GlcNAca1-4GlcAb1-4GlcNAca1-4GlcAb1-4GlcNAca1-4GlcAb-Benzamide-	Benzaldehyde	BSA	5		571	0	0	0	0	0	0		0	0
	GAG-Hep	Hep-NAc-Hexa-05	GlcNAca1-4GlcAb1-4GlcNAca1-4GlcAb1-4GlcNAca1-4GlcAb-Benzamide-	Benzaldehyde	BSA	5		581	0	0	0	0	0	0		0	0
	GAG-Hep	Hep-NAc-Nona-04	GlcAb1-4GlcNAca1-4GlcAb1-4GlcNAca1-4GlcAb1-4GlcNAca1-4GlcAb1-4GlcNAca1-4GlcAb-Benzamide-	Benzaldehyde	BSA	4		565	0	0	0	0	0	0		0	0
	GAG-Hep	Hep-NAc-Octa-03	GlcNAca1-4GlcAb1-4GlcNAca1-4GlcAb1-4GlcNAca1-4GlcAb1-4GlcNAca1-4GlcAb-Benzamide-	Benzaldehyde	BSA	3		568	0	0	0	0	0	0		0	0
	GAG-Hep	Hep-NAc-Penta-04	GlcAb1-4GlcNAca1-4GlcAb1-4GlcNAca1-4GlcAb-Benzamide-	Benzaldehyde	BSA	4		542	0	0	0	0	0	0		0	0
	GAG-Hep	Hep-NAc-Tetra-06	GlcNAca1-4GlcAb1-4GlcNAca1-4GlcAb-Benzamide-	Benzaldehyde	BSA	6		511	0	0	0	0	0	0		0	0
	GAG-Hep	Hep-Nona-GT13-02	GlcAb1-4GlcNSa1-4GlcAb1-4GlcNSa1-4GlcAb1-4GlcNSa1-4GlcAb1-4Glc(6S, NS)a1-4GlcAb-Benzamide-	Benzaldehyde	BSA	2		575	0	0	0	0	0	0		0	0
	GAG-Hep	Hep-Nona-GT14-02	GlcAb1-4GlcNSa1-4GlcAb1-4GlcNSa1-4GlcAb1-4Glc(6S, NS)a1-4GlcAb1-4Glc(6S, NS)a1-4GlcAb-Benzamide-	Benzaldehyde	BSA	2		585	0	0	0	0	0	0		0	0
	GAG-Hep	Hep-Nona-GT15-04	GlcAb1-4GlcNSa1-4GlcAb1-4Glc(6S, NS)a1-4GlcAb1-4Glc(6S, NS)a1-4GlcAb1-4Glc(6S, NS)a1-4GlcAb-Benzamide-	Benzaldehyde	BSA	4		530	0	0	0	0	0	0		0	0
	GAG-Hep	Hep-Nona-GT16-03	GlcAb1-4Glc(6S, NS)a1-4GlcAb1-4Glc(6S, NS)a1-4GlcAb1-4Glc(6S, NS)a1-4GlcAb1-4Glc(6S, NS)a1-4GlcAb-Benzamide-	Benzaldehyde	BSA	3		572	0	0	0	0	0	0		0	0
	GAG-Hep	Hep-NS-Hepta-03	GlcAb1-4GlcNSa1-4GlcAb1-4GlcNSa1-4GlcAb1-4GlcNSa1-4GlcAb-Benzamide-	Benzaldehyde	BSA	3		584	0	0	0	0	0	0		0	0
	GAG-Hep	Hep-NS-Hexa-04	GlcNSa1-4GlcAb1-4GlcNSa1-4GlcAb1-4GlcNSa1-4GlcAb-Benzamide-	Benzaldehyde	BSA	4.5		526	0	0	0	0	0	0		0	0
	GAG-Hep	Hep-NS-Octa-03	GlcNSa1-4GlcAb1-4GlcNSa1-4GlcAb1-4GlcNSa1-4GlcAb1-4GlcNSa1-4GlcAb-Benzamide-	Benzaldehyde	BSA	3		567	0	0	0	0	0	0		0	0
	GAG-Hep	Hep-NS-Penta-05	GlcAb1-4GlcNSa1-4GlcAb1-4GlcNSa1-4GlcAb-Benzamide-	Benzaldehyde	BSA	5		574	0	0	0	0	0	0		0	0
	GAG-Hep	Hep-NS-Tetra-05	GlcNSa1-4GlcAb1-4GlcNSa1-4GlcAb-Benzamide-	Benzaldehyde	BSA	5		534	0	0	0	0	0	0		0	0
	GAG-Hep	Hep-Octa-GT17-02	GlcNSa1-4GlcAb1-4GlcNSa1-4GlcAb1-4GlcNSa1-4IdoA(2S)a1-4GlcNSa1-4GlcAb-Benzamide-	Benzaldehyde	BSA	2		582	0	0	0	0	0	0		0	0
	GAG-Hep	Hep-Octa-GT18-02	GlcNSa1-4GlcAb1-4GlcNSa1-4IdoA(2S)a1-4GlcNSa1-4IdoA(2S)a1-4GlcNSa1-4GlcAb-Benzamide-	Benzaldehyde	BSA	2		590	0	0	0	0	0	0		0	0
	GAG-Hep	Hep-Octa-GT19-03	GlcNAca1-4GlcAb1-4GlcNSa1-4IdoA(2S)a1-4GlcNSa1-4IdoA(2S)a1-4GlcNSa1-4GlcAb-Benzamide-	Benzaldehyde	BSA	3		594	0	0	0	0	0	0		0	0
	GAG-Hep	Hep-Octa-GT21-03	Glc(6S, NS)a1-4GlcAb1-4Glc(6S, NS)a1-4IdoA(2S)a1-4Glc(6S, NS)a1-4IdoA(2S)a1-4Glc(6S, NS)a1-4GlcAb-Benzamide-	Benzaldehyde	BSA	3		536	0	0	0	0	0	0		0	0
	GAG-Hep	Hep-Octa-GT24-02	Glc(6S, Nac)a1-4GlcAb1-4Glc(6S, 3S, NS)a1-4IdoA(2S)a1-4Glc(6S, NS)a1-4IdoA(2S)a1-4Glc(6S, NS)a1-4GlcAb-Benzamide-	Benzaldehyde	BSA	2.4		570	0	0	0	0	0	0		0	0
	GAG-Hya	Hya6-04	GlcNAcb1-4GlcAb1-3(GlcNAcb1-4GlcAb1-3)2-	(GlcNAc)	BSA	4		573	0	0	0	0	0	0		0	0
	GAG-Hya	Hya7-03	GlcAb1-3(GlcNAcb1-4GlcAb1-3)3-	(GlcNAc)	BSA	3		576	0	0	0	0	0	0		0	0
	GAG-Hya	Hya8 - 03	(GlcNAcb1-4GlcAb1-3)4b1-BSA	(GlcNAc)	BSA	3	na	210	0	0	0	0	0	0		0	0
	GAG-Hya	Hya9 - 03	(GlcAb1-3GlcNAcb1-4)4b1-3GlcAb1-BSA	(GlcNAc)	BSA	3	na	206	2	0	0	0	0	0		0	0
	glycolipid	3'Kdn-Gb5 - 04	Kdna2-3Galb1-3GalNAcb1-3Gala1-4Galb-	(Glc)	BSA	4	>95%	559	0	0	0	0	0	0		0	0
	glycolipid	3'Kdn-iGb5 - 04	Kdna2-3Galb1-3GalNAcb1-3Gala1-3Galb-	(Glc)	BSA	4	>95%	555	0	0	0	0	0	0		0	0
	glycolipid	3'Kdn-LNnT - 05	Kdna2-3Galb1-4GlcNAcb1-3Galb-	(Glc)	BSA	5	>95%	551	0	0	0	0	0	0		0	0
	glycolipid	3'Kdn-LNT - 04	Kdna2-3Galb1-3GlcNAcb1-3Galb-	(Glc)	BSA	4	>95%	528	0	0	0	0	0	0		0	0
	glycolipid	3'Neu5Ac8Me-LNT - 04	Neu5Ac8Mea2-3Galb1-3GlcNAcb1-3Galb-	(Glc)	BSA	4	>95%	564	0	0	0	0	0	0		0	0
	glycolipid	3'-Neu5Ac-Gb3 - 04	Siaa2-3Gala1-4Galb1-	(Glc)	BSA	4	>95%	493	0	0	0	0	0	0		0	0
	glycolipid	3'-Neu5Ac-Gb3-08	Siaa2-3Gala1-4Galb-	(Glc)	BSA	8	>95%	472	0	0	0	0	0	0		0	0
	glycolipid	3'Neu5Ac-Gb5	Neu5Aca2-3Galb1-3GlcNAcb1-3Gala1-4Galb1-	(Glc)	BSA	3.6384		654	0	0	0	0	0	0		0	0
	glycolipid	3'Neu5Ac-iGb5	Neu5Aca2-3Galb1-3GlcNAcb1-3Gala1-3Galb1-	(Glc)	BSA	2.67162		660	0	0	0	0	0	0		0	0
	glycolipid	3'Neu5Ac-LNnT	Neu5Aca2-3Galb1-4GlcNAcb1-3Galb1-4	(Glc)	BSA	5.648		644	14	5.5	7	0	0	0		7	3.5
	glycolipid	3'Neu5Ac-LNT - 08	Neu5Aca2-3Galb1-3GlcNAcb1-3Galb-	(Glc)	BSA	8	>95%	561	0	0	0	0	0	0		0	0
	glycolipid	3'Neu5Gc-Gb5	Neu5Gca2-3Galb1-3GlcNAcb1-3Gala1-4Galb1-	(Glc)	BSA	3.13901		657	0	0	0	0	0	0		0	0
	glycolipid	3'Neu5Gc-iGb5	Neu5Gca2-3Galb1-3GlcNAcb1-3Gala1-3Galb1-	(Glc)	BSA	3.76149		663	0	0	0	0	0	0		0	0
	glycolipid	3'Neu5Gc-LNnT - 03	Neu5Gca2-3Galb1-4GlcNAcb1-3Galb-	(Glc)	BSA	3	>95%	519	0	0	0	0	0	0		0	0
	glycolipid	3'Neu5Gc-LNT - 06	Neu5Gca2-3Galb1-3GlcNAcb1-3Galb-	(Glc)	BSA	6		540	0	0	0	0	0	0		0	0
	glycolipid	di-sialyl type 1 - 04	NeuAcα2-8Neu5Acα2-3Galβ1-3GlcNAcβ1-3Galb-	(Glc)	BSA	4	>95%	496	0	0	0	0	0	0		0	0
	glycolipid	DSLNT - 06	Neu5Aca2-3Galb1-3(Neu5Aca2-6)GlcNAcb1-3Galb1-BSA	(Glc)	BSA	5.6	>95%	90	0	0	0	0	0	0		0	0
	glycolipid	Fuc-GM1a - 08	Fuca1-2Galb1-3GalNAcb1-4(Neu5Aca2-3)Galb1-4-BSA	(Glc)	BSA	8	>90%	262	0	0	0	0	0	0		0	0
	glycolipid	GD1a (Ac- Ac)	Neu5Aca2-8Neu5Aca2-3(Galb1-3GlcNAcb1-4)Galb1-	(Glc)	BSA	3.27887		658	5.5	0	0	0	0	0		0	0
	glycolipid	GD1a (Gc- Ac)	Neu5Gca2-8Neu5Aca2-3(Galb1-3GlcNAcb1-4)Galb1-	(Glc)	BSA	3.83088		664	0	0	0	0	0	0		0	0
	glycolipid	GD1a (Gc- Gc)	Neu5Gca2-8Neu5Gca2-3(Galb1-3GlcNAcb1-4)Galb1-	(Glc)	BSA	4.07663		665	0	0	0	0	0	0		0	0
	glycolipid	GD1a (Kdn-Gc)	Kdna2-8Neu5Gca2-3(Galb1-3GlcNAcb1-4)Galb1-	(Glc)	BSA	3.51042		661	0	0	0	0	0	0		0	0
	glycolipid	GD1a (Kdn-Kdn)	Kdna2-8Kdna2-3(Galb1-3GlcNAcb1-4)Galb1-	(Glc)	BSA	5.08256		655	0	0	0	0	0	0		0	0
	glycolipid	GD1a-Sp - 05	Neu5Aca2-3[Neu5Aca2-3Galb1-3GalNAcb1-4]Galb1-4Glcb-Sp-BSA	Sp	BSA	5	>95%	229	2	0	0	0	0	0		0	0
	glycolipid	GD1a-Sp - 10	Neu5Aca2-3[Neu5Aca2-3Galb1-3GalNAcb1-4]Galb1-4Glcb-Sp-BSA	Sp	BSA	10	>95%	236	0	0	0	0	0	0		0	0
	glycolipid	GD1b - 05	Neu5Aca2-8Siaa2-3(Galb1-3GalNAcb1-4)Galb1-4-BSA	(Glc)	BSA	5	>90%	318	3.5	0	0	0	0	0		0	0
	glycolipid	GD2 (Ac/Ac) - 04	Neu5Aca2-8Neu5Aca2-3(GalNAcb1-4)Galb-	(Glc)	BSA	4	>95%	549	0	0	0	0	0	0		0	0
	glycolipid	GD2 (Ac-Gc)	Neu5Aca2-8Neu5Gca2-3(GlcNAcb1-4)Galb1-	(Glc)	BSA	6.65661		646	7	0	3.5	0	0	0		3.5	0
	glycolipid	GD2 (Gc- Kdn)	Neu5Gca2-8Kdna2-3(GlcNAcb1-4)Galb1-	(Glc)	BSA	5.47299		662	0	0	0	0	0	0		0	0
	glycolipid	GD2 (Gc/Ac) - 04	Neu5Gca2-8Neu5Aca2-3(GalNAcb1-4)Galb-	(Glc)	BSA	4	>95%	521	0	0	0	0	0	0		0	0
	glycolipid	GD2 (Gc/Gc) - 04	Neu5Gca2-8Neu5Gca2-3(GalNAcb1-4)Galb-	(Glc)	BSA	4	>95%	505	0	0	0	0	0	0		0	0
	glycolipid	GD2 (Kdn- Gc)	Kdna2-8Neu5Gca2-3(GlcNAcb1-4)Galb1-	(Glc)	BSA	2.89447		659	0	0	0	0	0	0		0	0
	glycolipid	GD2 (Kdn- Kdn)	Kdna2-8Kdna2-3(GlcNAcb1-4)Galb1-	(Glc)	BSA	4.79349		656	0	0	0	0	0	0		0	0
	glycolipid	GD2 (Kdn/Ac) - 03	Kdna2-8Neu5Aca2-3(GalNAcb1-4)Galb-	(Glc)	BSA	3	>95%	537	0	0	0	0	0	0		0	0
	glycolipid	GD2 (Xuefei)	Neu5Aca2-8Neu5Aca2-3(GlcNAcb1-4)Galb1-Glc-					676	0	0	0	0	0	0		7	0
	glycolipid	GD2 Tetra-06	GalNAcb1-4(Neu5Aca2-8Neu5Aca2-3)Galb-	(Glc)	BSA	6		566	0	0	0	0	0	0		0	0
	glycolipid	GD2 Tetra-12	GalNAcb1-4(Neu5Aca2-8Neu5Aca2-3)Galb-	(Glc)	BSA	12		569	0	0	0	0	0	0		0	0
	glycolipid	GD2-b-propyl-03	Neu5Aca2-8Neu5Aca2-3[GalNAcb1-4]Galb1-4Glcb-propyl-BSA	propyl-azide	BSA	3	>95%	453	0	0	0	0	0	0		0	0
	glycolipid	GD2-NHAc (Xuefei)	Neu5Ac9NHAca2-8Neu5Aca2-3(GlcNAcb1-4)Galb1-Glc-					695	0	0	0	0	0	0		0	0
	glycolipid	GD2-Sp - 04	Neu5Aca2-8Neu5Aca2-3[GalNAcb1-4]Galb1-4Glcb-Sp-BSA	Sp	BSA	4	>95%	314	0	0	0	0	0	0		0	0
	glycolipid	GD2-Sp - 10	Neu5Aca2-8Neu5Aca2-3[GalNAcb1-4]Galb1-4Glcb-Sp-BSA	Sp	BSA	10	>95%	330	3.5	0	0	0	0	0		0	0
	glycolipid	GD3 (Ac/Ac) - 04	Neu5Aca2-8Neu5Aca2-3Galb-	(Glc)	BSA	4	>95%	529	0	0	0	0	0	0		0	0
	glycolipid	GD3 (Ac-Gc)	Neu5Aca2-8Neu5Gca2-3Galb1-	(Glc)	BSA	4.82287		653	5.5	0	0	0	0	0		0	0
	glycolipid	GD3 (Ac-Kdn)	Neu5Aca2-8Kdna2-3Galb1-	(Glc)	BSA	4.10121		647	7	0	3.5	0	0	0		2	0
	glycolipid	GD3 (Gc/Ac) - 04	Neu5Gca2-8Neu5Aca2-3Galb-	(Glc)	BSA	4	>95%	553	0	0	0	0	0	0		0	0
	glycolipid	GD3 (Gc-Gc)	Neu5Gca2-8Neu5Gca2-3Galb1-	(Glc)	BSA	6.96569		652	3.5	0	2	0	0	0		0	0
	glycolipid	GD3 (Kdn/Ac) - 05	Kdna2-8Neu5Aca2-3Galb-	(Glc)	BSA	5	>95%	543	0	0	0	0	0	0		0	0
	glycolipid	GD3 (Kdn-Kdn)	Kdna2-8Kdna2-3Galb1-	(Glc)	BSA	7.10321		650	3.5	0	0	0	0	0		0	0
	glycolipid	GD3(9-OAc)-b-propyl-03	Neu5Ac(9-OAc)a2-8Neu5Aca2-3Galb1-4Glcb-propyl-BSA	propyl-azide	BSA	3	>95%	455	0	0	0	0	0	0		0	0
	glycolipid	GD3(9-OAc)-b-propyl-03 (repeat)	Neu5Ac(9-OAc)a2-8Neu5Aca2-3Galb1-4Glcb-propyl-BSA	propyl-azide	BSA	3	>95%	728	0	0	0	0	0	0		32.5	61.5
	glycolipid	GD3(Gc-Ac)-b-propyl-03	Neu5Gca2-8Neu5Aca2-3Galb1-4Glcb-propyl-BSA	propyl-azide	BSA	3	>95%	457	0	0	0	0	0	0		0	0
	glycolipid	GD3(Gc-Gc)-b-propyl-03	Neu5Gca2-8Neu5Gca2-3Galb1-4Glcb-propyl-BSA	propyl-azide	BSA	3	>95%	459	0	0	0	0	0	0		0	0
	glycolipid	GD3-Sp - 04	Neu5Aca2-8Neu5Aca2-3Galb1-4Glcb-Sp-BSA	Sp	BSA	4	>95%	271	0	0	0	0	0	0		0	0
	glycolipid	GD3-Sp - 08	Neu5Aca2-8Neu5Aca2-3Galb1-4Glcb-Sp-BSA	Sp	BSA	8	>95%	301	0	0	0	0	0	0		0	0
	glycolipid	GM1 (Ac) - 06	Galb1-3GalNAcb1-4(Neu5Aca2-3)Galb	(Glc)	BSA	6	>95%	554	0	0	0	0	0	0		0	0
	glycolipid	GM1 (Gc)	Neu5Gca2-3(Galb1-3GlcNAcb1-4)Galb1-	(Glc)	BSA	10		645	5.5	3.5	0	0	0	0		0	0
	glycolipid	GM1 (Kdn)	Kdna2-3(Galb1-3GlcNAcb1-4)Galb1-	(Glc)	BSA	6.44563		648	3.5	0	0	0	0	0		0	0
	glycolipid	GM1a - 29	Galb1-3GalNAcb1-4(Neu5Aca2-3)Galb	(Glc)	HSA	29	na	82	0	0	0	0	0	0		0	0
	glycolipid	GM1b-05	Siaa2-3Galb1-3GalNAcb1-4Galb-	(Glc)	BSA	5	>95%	461	0	0	0	0	0	0		0	0
	glycolipid	GM1b-13	Siaa2-3Galb1-3GalNAcb1-4Galb-	(Glc)	BSA	13	>95%	467	0	0	0	0	0	0		0	0
	glycolipid	GM2 (8MeAc)	Neu5Ac8Mea2-3(GlcNAcb1-4)Galb1-	(Glc)	BSA	6.96962		651	2	0	0	0	0	0		4	0
	glycolipid	GM2 (Ac) - 06	Neu5Aca2-3(GalNAcb1-4)Galb-	(Glc)	BSA	6	>95%	522	0	0	0	0	0	0		0	0
	glycolipid	GM2 (Gc) - 04	Neu5Gca2-3(GalNAcb1-4)Galb-	(Glc)	BSA	4	>95%	507	0	0	0	0	0	0		0	0
	glycolipid	GM2 (Kdn)	Kdna2-3(GlcNAcb1-4)Galb1-	(Glc)	BSA	8.88062		649	10.5	0	7	0	0	0		7	0
	glycolipid	GM2-Sp - 04	Neu5Aca2-3[GalNAcb1-4]Galb1-4Glcb-Sp-BSA	Sp	BSA	4	>95%	336	7	0	0	0	0	0		0	0
	glycolipid	GM2-Sp - 07	Neu5Aca2-3[GalNAcb1-4]Galb1-4Glcb-Sp-BSA	Sp	BSA	7	>95%	312	3.5	0	0	0	0	0		0	0
	glycolipid	GM2-Sp - 14	Neu5Aca2-3[GalNAcb1-4]Galb1-4Glcb-Sp-BSA	Sp	BSA	14	>95%	96	2	0	0	0	0	0		0	0
	glycolipid	GM3 - 12	Neu5Aca2-3Galb1-4Glc-APD-HSA (new, IsoSep, bad?)	APD	HSA	12-15	na	46	0	0	0	0	0	0		0	0
	glycolipid	GM3(Gc)-Sp - 05	Neu5Gca2-3Galb1-4Glcb-Sp-BSA	Sp	BSA	5	>95%	322	0	0	0	0	0	0		0	0
	glycolipid	GM3(Gc)-Sp - 14	Neu5Gca2-3Galb1-4Glcb-Sp-BSA	Sp	BSA	14	>95%	250	0	0	0	0	0	0		0	0
	glycolipid	GM3-Sp - 04	Neu5Aca2-3Galb1-4Glcb-Sp-BSA	Sp	BSA	4	>95%	285	0	0	0	0	0	0		0	0
	glycolipid	GM3-Sp - 11	Neu5Aca2-3Galb1-4Glcb-Sp-BSA	Sp	BSA	11	>95%	282	0	0	0	0	0	0		0	0
	glycolipid	GQ2-Sp - 03	Neu5Aca2-8Neu5Aca2-8Neu5Aca2-8Neu5Aca2-3[GalNAcb1-4]Galb1-4Glcb-Sp-BSA	Sp	BSA	3	>95%	304	0	0	0	0	0	0		0	0
	glycolipid	GQ2-Sp - 06	Neu5Aca2-8Neu5Aca2-8Neu5Aca2-8Neu5Aca2-3[GalNAcb1-4]Galb1-4Glcb-Sp-BSA	Sp	BSA	6	>95%	280	0	0	0	0	0	0		0	0
	glycolipid	GT1a - 04	Neu5Aca2-8Neu5Aca2-3Galb1-3GalNAcb1-4(Neu5Aca2-3)Galb-	(Glc)	BSA	4	>95%	434	0	0	0	0	0	0		0	0
	glycolipid	GT2-Sp - 03	Neu5Aca2-8Neu5Aca2-8Neu5Aca2-3[GalNAcb1-4]Galb1-4Glcb-Sp-BSA	Sp	BSA	3	>95%	295	3.5	0	0	0	0	0		0	0
	glycolipid	GT2-Sp - 08	Neu5Aca2-8Neu5Aca2-8Neu5Aca2-3[GalNAcb1-4]Galb1-4Glcb-Sp-BSA	Sp	BSA	8	>95%	288	0	0	0	0	0	0		0	0
	glycolipid	GT3-Sp - 03	Neu5Aca2-8Neu5Aca2-8Neu5Aca2-3Galb1-4Glcb-Sp-BSA	Sp	BSA	3	>95%	257	0	0	0	0	0	0		0	0
	glycolipid	GT3-Sp - 07	Neu5Aca2-8Neu5Aca2-8Neu5Aca2-3Galb1-4Glcb-Sp-BSA	Sp	BSA	7	>95%	325	0	0	0	0	0	0		0	0
	glycolipid	LSTa - 10	Neu5Aca2-3Galb1-3GlcNAcb1-3Galb1-BSA	(Glc)	BSA	10	>95%	54	0	0	0	0	0	0		0	0
	glycolipid	LSTb - 11	Galb1-3(Neu5Aca2-6)GlcNAcb1-3Galb1-BSA	(Glc)	BSA	11	>95%	55	0	0	0	0	0	0		0	0
	glycolipid	LSTc - 07	Neu5Aca2-6Galb1-3GlcNAcb1-3Galb1-BSA	(Glc)	BSA	7	>95%	56	3.5	0	0	0	0	0		0	0
	glycolipid	LSTd-03	Siaa2-3Galb1-4GalNAcb1-3Galb-	(Glc)	BSA	3	>95%	483	0	0	0	0	0	0		0	0
	glycolipid	SSEA-4-penta-05	Neu5Aca2-3Galb1-3GlcNAcb1-3Gala1-4Galb1-	(Glc)	BSA	5	>95%	614	0	0	0	0	0	0		0	0
	glycolipid	SSEA-4-penta-11	Neu5Aca2-3Galb1-3GlcNAcb1-3Gala1-4Galb1-	(Glc)	BSA	11	>95%	617	0	0	0	0	0	0		0	0
	glycolipid	SSEA-4-Sp - 05	Neu5Aca2-3Galb1-3GalNAcb1-3Gala1-4Galb1-4Glcb-Sp-BSA	Sp	BSA	5	>95%	231	0	0	0	0	0	0		0	0
	glycolipid	SSEA-4-Sp - 12	Neu5Aca2-3Galb1-3GalNAcb1-3Gala1-4Galb1-4Glcb-Sp-BSA	Sp	BSA	12	>95%	241	0	0	0	0	0	0		0	0
	glycolipid related	Gb5 analogue type 1-06	Galb1-3GlcNAcb1-3Gala1-4Galb-	(Glc)	BSA	6	>95%	597	0	0	0	0	0	0		0	0
	glycolipid related	Gb5 analogue type 1-14	Galb1-3GlcNAcb1-3Gala1-4Galb-	(Glc)	BSA	14	>95%	603	0	0	0	0	0	0		0	0
	glycolipid related	Gb5 analogue type 2-04	Galb1-4GlcNAcb1-3Gala1-4Galb-	(Glc)	BSA	4	>95%	600	0	0	0	0	0	0		0	0
	glycolipid related	Gb5 analogue type 2-12	Galb1-4GlcNAcb1-3Gala1-4Galb-	(Glc)	BSA	12	>95%	607	0	0	0	0	0	0		0	0
	glycolipid-neutral	GA1 tri - 06	Galb1-3GalNAcb1-4Galb1-BSA (GA1tri or asialo-GM1)	(Glc)		6	na	118	3.5	0	0	0	0	0		0	0
	glycolipid-neutral	GA1 tri- 20	Galb1-3GalNAcb1-4Galb1-BSA (GA1tri or asialo-GM1)	(Glc)	BSA	20	>95%	57	0	0	0	0	0	0		7	0
	glycolipid-neutral	GA1di -11	Galb1-3GalNAcb – HSA	3 atom spacer)	HSA	11	na	22	0	0	0	0	0	0		0	0
	glycolipid-neutral	GA2di - 05	GalNAcb1-4Galb - BSA (aka: asialo-GM2)	MEAG	BSA	5	>95%	116	0	0	0	0	0	0		0	0
	glycolipid-neutral	GA2di - 37	GalNAcb1-4Galb - BSA (aka: asialo-GM2)	MEAG	BSA	37	>95%	124	0	0	0	0	0	0		39.5	0
	glycolipid-neutral	GA2di (accurate) - 28	GalNAcb1-4Galb - BSA (aka: asialo-GM2)	unknown	BSA	28	na	164	0	0	0	0	0	0		32.5	0
	glycolipid-neutral	Gala1-4Galb-	Gala1-4Galb-	(Glc)	BSA	6	>95%	510	0	0	0	0	0	0		0	0
	glycolipid-neutral	Gala1-4Galb - 11	Gala1-4Galb-CETE-BSA	CETE	BSA	11	na	31	3.5	0	0	0	0	0		211.5	29
	glycolipid-neutral	Gb3- 13	Gala1-4Galb1-4Glc-HSA [aka: Pk or CD77]	3 atom spacer)	HSA	13	na	42	0	0	0	0	0	0		0	0
	glycolipid-neutral	Gb4 - 09	GalNAcb1-3Gala1-4Galb1-BSA (aka: P antigen)	(Glc)	BSA	9	na	81	0	0	0	0	0	0		0	0
	glycolipid-neutral	Gb4 - 10-HSA	GalNAcb1-3Gala1-4Galb1-HSA (Gb4)		HSA	10		620	0	0	0	0	0	0		0	0
	glycolipid-neutral	Gb4 tetra (P1 tetra)-Sp - 06	GalNAcb1-3Gala1-4Galb1-4GlcNAcb-Sp-BSA	Sp	BSA	6	>95%	87	3.5	0	0	0	0	0		0	0
	glycolipid-neutral	Gb4 tetra (P1 tetra)-Sp - 15	GalNAcb1-3Gala1-4Galb1-4GlcNAcb-Sp-BSA	Sp	BSA	15	>95%	254	3.5	0	0	0	0	0		0	0
	glycolipid-neutral	Gb4 tri - 07	GalNAcb1-3Gala1-4Galb-	(Glc)	BSA	7	>95%	546	0	0	0	0	0	0		0	0
	glycolipid-neutral	Gb5 tetra - 07	Galb1-3GalNAcb1-3Gala1-4Galb-	(Glc)	BSA	7	>95%	612	0	0	0	0	0	0		0	0
	glycolipid-neutral	Gb5/SSEA3 - 04	Galb1-3GalNAcb1-3Gala1-4Galb1-BSA	(Glc)	BSA	4	>95%	291	0	0	0	0	0	0		0	0
	glycolipid-neutral	Gb5/SSEA3 - 12	Galb1-3GalNAcb1-3Gala1-4Galb1-BSA	(Glc)	BSA	12	>95%	305	0	0	0	0	0	0		0	0
	glycolipid-neutral	iFs-05	GalNAca1-3GalNAcb1-3Gala1-3Galb- (iso-Forssman)	(Glc)	BSA	5	>95%	432	0	0	0	0	0	0		0	0
	glycolipid-neutral	iFs-11	GalNAca1-3GalNAcb1-3Gala1-3Galb- (iso-Forssman)	(Glc)	BSA	11	>95%	436	0	0	0	0	0	0		3.5	0
	glycolipid-neutral	iGb4 tri - 05	GalNAcb1-3Gala1-3Galb-	(Glc)	BSA	5	>95%	578	0	0	0	0	0	0		0	0
	glycolipid-neutral	iGb4-07	GalNAcb1-3Gala1-3Galb-	(Glc)	BSA	7	>95%	418	0	0	0	0	0	0		0	0
	glycolipid-neutral	iGb4-19	GalNAcb1-3Gala1-3Galb-	(Glc)	BSA	19	>95%	487	0	0	0	0	0	0		0	0
	glycolipid-neutral	iGb5 tetra - 09	Galb1-3GalNAcb1-3Gala1-3Galb-	(Glc)	BSA	9	>95%	544	0	0	0	0	0	0		10.5	0
	glycolipid-neutral	iGb5-06	Galb1-3GalNAcb1-3Gala1-3Galb-	(Glc)	BSA	6	>95%	420	2	0	0	0	0	0		3.5	0
	glycolipid-neutral	iGb5-15	Galb1-3GalNAcb1-3Gala1-3Galb-	(Glc)	BSA	15	>95%	490	0	0	0	0	0	0		21	0
	glycolipid-neutral	Lac - 33	Galb1-4Glcb – BSA	unknown	BSA	33	na	23	2	0	0	0	0	0		948	142
	glycolipid-neutral	Lac-C5 - 05	Galb1-4Glcb – BSA	pentyl-azide	BSA	5	>95%	240	0	0	0	0	0	0		25	0
	glycolipid-neutral	Lac-C5 - 14	Galb1-4Glcb – BSA	pentyl-azide	BSA	14	>95%	224	3.5	0	0	0	0	0		321	21
	glycolipid-neutral	Lc3 di - 11	GlcNAcb1-3Galb-	(Glc)	BSA	11	>95%	525	0	0	0	0	0	0		0	0
	glycolipid-neutral	LNnT - 04	Galb1-4GlcNAcb1-3Galb-	(Glc)	BSA	4	>95%	580	0	0	0	0	0	0		0	0
	glycolipid-neutral	LNnT - 04	Galb1-4GlcNAcb1-3Galb1-BSA	(Glc)	BSA	4	>95%	135	0	0	0	0	0	0		0	0
	glycolipid-neutral	LNnT - 13-HSA	Galb1-4GlcNAcb1-3Galb1-HSA (LNnT)		HSA	13		622	0	0	0	0	0	0		0	0
	glycolipid-neutral	LNnT - 14	Galb1-4GlcNAcb1-3Galb1-BSA	(Glc)	BSA	14	na	85	2	0	0	0	0	0		0	0
	glycolipid-neutral	LNT - 05	Galb1-3GlcNAcb1-3Galb-BSA	(Glc)	BSA	5	>95%	117	0	0	0	0	0	0		0	0
	glycolipid-neutral	LNT - 17-HSA	Galb1-3GlcNAcb1-3Galb-HSA (LNT)		HSA	17		623	0	0	0	0	0	0		0	0
	glycolipid-neutral	LNT - 21	Galb1-3GlcNAcb1-3Galb-BSA	(Glc)	BSA	21	na	53	3.5	0	0	0	0	0		0	0
	glycolipid-neutral	LNT tri - 10	Galb1-3GlcNAcb1-3Galb-	(Glc)	BSA	10	>95%	579	0	0	0	0	0	0		0	0
	glycolipid-neutral	P1 - 09	Gala1-4Galb1-4GlcNAc-BSA		BSA	9	na	80	0	0	0	0	0	0		0	0
	Lewis	3'KDN-LeC-Sp - 04	KDNa2-3Galb1-3GlcNAcb-Sp-BSA	Sp	BSA	4	>95%	263	7	0	0	0	0	0		0	0
	Lewis	3'KDN-LeC-Sp - 12	KDNa2-3Galb1-3GlcNAcb-Sp-BSA	Sp	BSA	12	>95%	268	0	0	0	0	0	0		0	0
	Lewis	3'Kdn-LeX-Gal - 03	Kdna2-3Galb1-4(Fuca1-3)GlcNAcb1-3Galb-	(Glc)	BSA	3	>95%	533	0	0	0	0	0	0		0	0
	Lewis	3'Neu5Ac(9Ac)-LeC-Sp - 05	Neu5Ac(9Ac)a2-3Galb1-3GlcNAcb-Sp-BSA	Sp	BSA	5	>95%	310	0	0	0	0	0	0		0	0
	Lewis	3'Neu5Ac(9Ac)-LeC-Sp - 12	Neu5Ac(9Ac)a2-3Galb1-3GlcNAcb-Sp-BSA	Sp	BSA	12	>95%	233	0	0	0	0	0	0		0	0
	Lewis	3'Neu5Ac8Me-LeX-Gal - 04	Neu5Ac8Mea2-3Galb1-4(Fuca1-3)GlcNAcb1-3Galb-	(Glc)	BSA	4	>95%	552	0	0	0	0	0	0		0	0
	Lewis	3'Neu5Ac-LeA -12	Neu5Aca2-3Galb1-3[Fuca1-4)GlcNAcb1-3Galb1-APD-HAS; Sialyl Lewis A; SLeA	APD	HSA	12	na	48	0	0	0	0	0	0		0	0
	Lewis	3'Neu5Ac-LeC-Sp - 05	Neu5Aca2-3Galb1-3GlcNAcb-Sp-BSA	Sp	BSA	5	>95%	284	0	0	0	0	0	0		0	0
	Lewis	3'Neu5Ac-LeC-Sp - 12	Neu5Aca2-3Galb1-3GlcNAcb-Sp-BSA	Sp	BSA	12	>95%	281	0	0	0	0	0	0		0	0
	Lewis	3'Neu5Ac-LeX (Sialyl LeX) - ??	Neu5Aca2-3Galb1-4[Fuca1-3)GlcNAc – BSA	3 atom spacer	BSA		na	127	0	0	0	0	0	0		0	0
	Lewis	3'Neu5Ac-LeX (Sialyl LeX) - 09	Neu5Aca2-3Galb1-4[Fuca1-3)GlcNAc – BSA	14 atom spacer	BSA	9	na	41	2	0	0	0	0	0		0	0
	Lewis	3'Neu5Ac-LeX (Sialyl LeX) - HSA	Neu5Aca2-3Galb1-4[Fuca1-3)GlcNAc – HSA	3 atom spacer	HSA		na	157	0	0	0	0	0	0		0	0
	Lewis	3'Neu5Ac-LeX (Sialyl LeX) - HSA	Neu5Aca2-3Galb1-4[Fuca1-3)GlcNAc –APD-HSA	APD	HSA		na	643	14	0	14	0	0	0		17.5	0
	Lewis	3'Neu5Ac-LeX-Gal - 04	Neu5Aca2-3Galb1-4(Fuca1-3)GlcNAcb1-3Galb-	(Glc)	BSA	4	>95%	532	0	0	0	0	0	0		0	0
	Lewis	3'Neu5Gc-LeC-Sp - 05	Neu5Gca2-3Galb1-3GlcNAcb-Sp-BSA	Sp	BSA	5	>95%	316	0	0	0	0	0	0		0	0
	Lewis	3'Neu5Gc-LeC-Sp - 12	Neu5Gca2-3Galb1-3GlcNAcb-Sp-BSA	Sp	BSA	12	>95%	303	3.5	0	0	0	0	0		0	0
	Lewis	3'Neu5Gc-LeX-Gal - 04	Neu5Gca2-3Galb1-4(Fuca1-3)GlcNAcb1-3Galb-	(Glc)	BSA	4	>95%	556	0	0	0	0	0	0		0	0
	Lewis	3'-sulpho-LeA - 15	3-SO3-Galb1-3[Fuca1-4)GlcNAc-BSA	3 atom	BSA	15	na	207	0	0	0	0	0	0		0	0
	Lewis	3'-sulpho-LeX - 15	3-SO3-Galb1-4[Fuca1-3)GlcNAc-BSA	3 atom	BSA	15	na	205	7	3.5	5.5	0	0	0		0	0
	Lewis	6'-sulpho-LeA - 16	6-SO3-Galb1-3[Fuca1-4)GlcNAc-BSA	3 atom	BSA	16	na	211	7	0	0	0	0	0		0	0
	Lewis	6'-sulpho-LeX - 08	6-SO3-Galb1-4[Fuca1-3)GlcNAc-BSA	3 atom	BSA	8	na	209	3.5	0	0	0	0	0		0	0
	Lewis	DFLNHc- LacNAc/LeB - 08	Galb1-4GlcNAcb1-6[Fuca1-2Galb1-3(Fuca1-4)GlcNAcb1-3]Galb1-BSA	(Glc)	BSA	8	na	329	0	0	0	0	0	0		0	0
	Lewis	DFLNnH- LeX/LeX - 10	Galb1-4(Fuca1-3)GlcNAcb1-6[Galb1-4(Fuca1-3)GlcNAcb1-3]Galb1-BSA	(Glc)	BSA	10	na	317	0	0	0	0	0	0		0	0
	Lewis	DFpLNH I- LeB - 09	Fuca1-2Galb1-3(Fuca1-4)GlcNAcb1-3Galb1-4GlcNAcb1-3Galb-BSA	(Glc)	BSA	9	na	89	2	0	0	0	0	0		0	0
	Lewis	LeA tri	Galb1-3[Fuca1-4)GlcNAcb1; LeA trisacch from Dextra (NGP0704)	3 atom spacer	BSA			700	0	0	0	0	0	0		0	0
	Lewis	LeA-Lac -18 (LNFP II)	Galb1-3[Fuca1-4)GlcNAcb1-3Galb1-4Glcb- BSA	3 atom spacer	BSA	18	na	37	0	0	0	0	0	0		7	0
	Lewis	LeA-LeX - 21	Galb1-3(Fuca1-4)GlcNAcb1-3Galb1-4(Fuca1-3)GlcNAcb1-3Galb1-APD-HSA	APD	HSA	21	na	200	7	3.5	0	0	0	0		0	0
	Lewis	LeB-Lac - 09 (LNDFH I)	Fuca1-2Galb1-3(Fuca1-4)GlcNAcb1-3Galb1-4Glcb-BSA	3 atom spacer	BSA	9	na	38	0	0	0	0	0	0		0	0
	Lewis	LeC (dimeric)-Sp - 06	Galb1-3GlcNAcb1-3Galb1-3GlcNAcb-Sp-BSA	Sp	BSA	6	>95%	239	3.5	0	0	0	0	0		0	0
	Lewis	LeC (dimeric)-Sp - 16	Galb1-3GlcNAcb1-3Galb1-3GlcNAcb-Sp-BSA	Sp	BSA	16	>95%	221	0	0	0	0	0	0		0	0
	lewis	LeC-Sp - 06	Galb1-3GlcNAcb-Sp-BSA	Sp	BSA	6	>95%	111	3.5	0	0	0	0	0		0	0
	Lewis	LeC-Sp - 07	Galb1-3GlcNAcb-Sp-BSA	Sp	BSA	7	>95%	279	0	0	0	0	0	0		0	0
	Lewis	LeC-Sp - 15	Galb1-3GlcNAcb-Sp-BSA	Sp	BSA	15	>95%	259	0	0	0	0	0	0		0	0
	Lewis	LeX (dimeric) -07	Galb1-4[Fuca1-3)GlcNAcb1-3Galb1-4(Fuca1-3)GlcNAcb1-3Galb1-APE-BSA	APE	BSA	7	na	49	0	0	0	0	0	0		0	0
	Lewis	LeX trisaccharide	Galb1-4[Fuca1-3)GlcNAc-; SSEA-1; CD-15; Dextra	3 atom spacer	BSA		na	730	2	0	0	0	0	0		266.5	155
	Lewis	LeX-Gal (FucLNnT) - 07	Galb1-4(Fuca1-3)GlcNAcb1-3Galb-	(Glc)	BSA	7	>95%	523	0	0	0	0	0	0		0	0
	Lewis	LeX-Lac (monomeric- LNFIII)	Galb1-4[Fuca1-3)GlcNAcb1-3Galb1-4Glc-APD-HSA ; SSEA-1; CD-15; Glycotech	APD	HSA	nd	na	40	0	0	0	0	0	0		0	0
	Lewis	LeY -08	Fuca1-2Galb1-4[Fuca1-3)GlcNAc –HSA	APE	HSA	8	na	39	0	0	0	0	0	0		0	0
	Lewis	LeY -08 (repeat)	Fuca1-2Galb1-4[Fuca1-3)GlcNAc –HSA	APE	HSA	8	na	621	0	0	0	0	0	0		0	0
	Lewis	LeY tetra-10	Fuca1-2Galb1-4[Fuca1-3)GlcNAcb1-	(3Gal)	BSA	10		668	0	0	0	0	0	0		0	0
	Lewis	LeY tetra-HSA -05	Fuca1-2Galb1-4[Fuca1-3)GlcNAcb1-	(3Gal)	HSA	5		666	0	0	0	0	0	0		0	0
	Lewis	LeY tetra-HSA -10	Fuca1-2Galb1-4[Fuca1-3)GlcNAcb1-	(3Gal)	HSA	10		667	0	0	0	0	0	0		0	0
	Lewis	LeY-LeX	Fuca1-2Galb1-4(Fuca1-3)GlcNAcb1-3Galb1-4(Fuca1-3)GlcNAcb1-O-APE-HSA; Tri-fucosyl-Lewis y-heptasaccharide		HSA	10-20		592	0	0	0	0	0	0		0	0
	Lewis	MFLNH III - 14	Galb1-4(Fuca1-3)GlcNAcb1-6 (Galb1-3GlcNAcb1-3)Galb1-BSA	(Glc)	BSA	14	na	219	0	0	0	0	0	0		0	0
	Lewis	MSMFLnNH - 09	Galb1-4(Fuca1-3)GlcNAcb1-6 (Neu5Aca2-6Galb1-4GlcNAcb1-3)Galb1-BSA	(Glc)	BSA	9	na	215	0	0	0	0	0	0		0	0
	Lewis+Sia	Fuc- 6'Neu5Ac-LNnH-APD-HSA - 12	Galb1-4[Fuca1-3]GlcNAcb1-6[Neu5Aca2-6Galb1-4GlcNAcb1-3]Galb1-APD-HSA	APD	HSA	12 to 15	na	194	7	0	3.5	0	0	0		14	0
	N-linked	A2 (a2-3) - 01.4	Neu5Aca2-3Galb1-4GlcNAcb1-2Mana1-6(Neu5Aca2-3Galb1-4GlcNAcb1-2Mana1-3)Manb1-4GlcNAcb1-	(GlcNAc)		1.4		588	0	0	0	0	0	0		0	0
	N-linked	A2 (a2-6) - 01.5	Neu5Aca2-6Galb1-4GlcNAcb1-2Mana1-6(Neu5Aca2-6Galb1-4GlcNAcb1-2Mana1-3)Manb1-4GlcNAcb1-	(GlcNAc)		1.5		593	0	0	0	0	0	0		0	0
	N-linked	GlcNAc-Man3 - 02	Mana1-6(GlcNAcb1-2Mana1-3)Manb1-4GlcNAcb-BSA	(GlcNAc)	BSA	2	>95%	197	3.5	5.5	0	0	0	0		7	0
	N-linked	GlcNAc-Man5 - 03	Mana1-6(Mana1-3)Mana1-6(GlcNAcb1-2Mana1-3)Manb1-4GlcNAcb-BSA	(GlcNAc)	BSA	3	>95%	199	14	7	7	3.5	0	0		21	0
	N-linked	Hybrid-M5N4B - 03	GlcNAcb1-2Mana1-3[Mana1-3(Mana1-6)Mana1-6](GlcNAcb1-4)Manb1-4GlcNAcb1-BSA	(GlcNAc)	BSA	3	na	214	7	0	0	0	0	0		0	0
	N-linked	LacNAc-Man5 - 02	Mana1-6(Mana1-3)Mana1-6(Galb1-4GlcNAcb1-2Mana1-3)Manb1-4GlcNAcb-BSA	(GlcNAc)	BSA	2	>95%	198	7	0	0	0	0	0		7	0
	N-linked	Man 7D3 - 06	Mana1-2Mana1-6(Mana1-3)Mana1-6(Mana1-2Mana1-3)Manb1-4GlcNAcb-	(GlcNAc)	BSA	6	>95%	615	0	0	0	0	0	0		0	0
	N-linked	Man1 - 04	Manβ1-4GlcNAcβ1-4GlcNAcβ1-BSA	4HB	BSA	4	>95%	264	0	0	0	0	0	0		0	0
	N-linked	Man1 - 12	Manβ1-4GlcNAcβ1-4GlcNAcβ1-BSA	4HB	BSA	12	>95%	321	3.5	0	0	0	0	0		0	0
	N-linked	Man3 - 06	Mana1-6(Mana1-3)Manb1-4GlcNAc -BSA	(GlcNAc)	BSA	6	na	77	0	0	0	0	0	0		0	0
	N-linked	Man3a - 07	Mana1-2Mana1-3Manb1-4GlcNAcb-	(GlcNAc)	BSA	7	>95%	508	0	0	0	0	0	0		0	0
	N-linked	Man5 - 06	Mana1-6(Mana1-3)Mana1-6(Mana1-3)Manb1-4GlcNAcb-	(GlcNAc)	BSA	6	>90%	86	3.5	0	0	0	0	0		0	0
	N-linked	Man6 - I - 04	Mana1-6(Mana1-3)Mana1-6(Mana1-2Mana1-3)Manb1-BSA	(GlcNAc)	BSA	4	>90%	204	3.5	0	0	0	0	0		0	0
	N-linked	Man6 - II - 05	Mana1-2Mana1-3Mana1-6(Mana1-2Mana1-3)Manb1-BSA	(GlcNAc)	BSA	5	>80%	88	0	0	0	0	0	0		0	0
	N-linked	Man6 I - 03	Mana1-6(Mana1-3)Mana1-6(Mana1-2Mana1-3)Manb-	(GlcNAc)	BSA	3.3	>95%	613	0	0	0	0	0	0		0	0
	N-linked	Man7D1 - 10	Mana1-6(Mana1-3)Mana1-6(Mana1-2Mana1-2Mana1-3)Manb1-4GlcNAc-BSA	(GlcNAc)	BSA	10	na	95	7	0	0	0	0	0		0	0
	N-linked	Man7D2 - 05	Mana1-6(Mana1-2Mana1-3)Mana1-6(Mana1-2Mana1-3)Manb1-4GlcNAcb-	(GlcNAc)	BSA	5	>95%	506	0	0	0	0	0	0		0	0
	N-linked	Man7D3 - 06	Mana1-2Mana1-6(Mana1-3)Mana1-6(Mana1-2Mana1-3)Manb1-4GlcNAcb-	(GlcNAc)	BSA	6	>95%	84	3.5	0	0	0	0	0		0	0
	N-linked	Man8D1D3 #2	Mana1-2Mana1-6(Mana1-3)Mana1-6(Mana1-2Mana1-2Mana1-3)Manb1-4GlcNAc-BSA	(GlcNAc)	BSA	6	na	394	0	0	0	0	0	0		0	0
	N-linked	Man9 - 05 #2	Mana1-2Mana1-6(Mana1-2Mana1-3)Mana1-6(Mana1-2Mana1-2Mana1-3)Manb1-4GlcNAc-BSA	(GlcNAc)	BSA	5	na	91	7	0	0	0	0	0		0	0
	N-linked	Man9 - 08	Mana1-2Mana1-6(Mana1-2Mana1-3)Mana1-6(Mana1-2Mana1-2Mana1-3)Manb1-4GlcNAcb-	(GlcNAc)	BSA	8	>95%	504	0	0	0	0	0	0		0	0
	N-linked	NA2 - 08	Galb1-4GlcNAcb1-2Mana1-6[Galb1-4GlcNAcb1-2Mana1-3]Manb1-4GlcNAc -BSA	(GlcNAc)	BSA	8	na	153	0	0	0	0	0	0		0	0
	N-linked	NA3 - 05	Galb1-4GlcNAcb1-2Mana1-6[Galb1-4GlcNAcb1-2(Galb1-4GlcNAcb1-4)Mana1-3]Manb1-4GlcNAc -BSA	(GlcNAc)	BSA	5	na	150	3.5	0	0	0	0	0		0	0
	N-linked	NA4 - 05	Galb1-4GlcNAcb1-2(Galb1-4GlcNAcb1-6)Mana1-6[Galb1-4GlcNAcb1-2(Galb1-4GlcNAcb1-4)Mana1-3]Manb1-4GlcNAc -BSA	(GlcNAc)	BSA	5	na	170	0	0	0	0	0	0		0	0
	N-linked	NGA2 - 07	GlcNAcb1-2Mana1-6(GlcNAcb1-2Mana1-3)Manb1-4GlcNAc -BSA	(GlcNAc)	BSA	7	na	144	0	0	0	3.5	0	0		0	0
	N-linked	NGA2B - 05	GlcNAcb1-2Mana1-6(GlcNAcb1-2Mana1-3)(GlcNAcb1-4)Manb1-4GlcNAc -BSA	(GlcNAc)	BSA	5	na	141	2	0	0	0	0	0		0	0
	N-linked	NGA3 - 01	GlcNAcb1-2Mana1-6[GlcNAcb1-2(GlcNAcb1-4)Mana1-3]Manb1-4GlcNAc -BSA	(GlcNAc)	BSA	1	na	166	0	0	0	0	0	0		0	0
	N-linked	NGA3B - 06	GlcNAcb1-2Mana1-6[GlcNAcb1-2(GlcNAcb1-4)Mana1-3](GlcNAcb1-4)Manb1-4GlcNAc -BSA	(GlcNAc)	BSA	6	na	165	0	0	0	0	0	0		0	0
	N-linked	NGA4 - 06	GlcNAcb1-2(GlcNAcb1-6)Mana1-6[GlcNAcb1-2(GlcNAcb1-4)Mana1-3]Manb1-4GlcNAc -BSA	(GlcNAc)	BSA	6	na	167	0	0	0	0	0	0		0	0
	N-linked	NGA4(B)2 - 04	GlcNAcb1-2(GlcNAcb1-4)(GlcNAcb1-6)Mana1-6[GlcNAcb1-2Mana1-3](GlcNAcb1-4)Manb1-4GlcNAc -BSA	(GlcNAc)	BSA	4	na	168	0	0	0	0	0	0		0	0
	N-linked	NGA5B - 02	GlcNAcb1-2(GlcNAcb1-4)(GlcNAcb1-6)Mana1-6[GlcNAcb1-2(GlcNAcb1-4)Mana1-3](GlcNAcb1-4)Manb1-4GlcNAc -BSA	(GlcNAc)	BSA	2	na	169	0	0	0	0	0	0		0	0
	non-human	Ara5 - 20	Araa1-5Araa1-5Araa1-5Araa1-5Araa1-BSA	(Ara)	BSA	20	>95%	34	0	0	0	0	0	0		0	0
	non-human	AX2 - 04	Arafa1-2Xylb1-4Xylb-]; 23-a-L-Arabinofuranosyl-xylotriose	(Xyl)	BSA	4		509	0	0	0	0	0	0		0	0
	non-human	AX2 - 19	Arafa1-2Xylb1-4Xylb-]; 23-a-L-Arabinofuranosyl-xylotriose	(Xyl)	BSA	19		545	0	0	0	0	0	0		0	0
	non-human	AX3 - 04	Xylb1-4(Arafa1-2)Xylb1-4Xylb-]; 33-a-L-Arabinofuranosyl-xylotriose	(Xyl)	BSA	4		512	0	0	0	0	0	0		0	0
	non-human	AX3 - 11	Xylb1-4(Arafa1-2)Xylb1-4Xylb-]; 33-a-L-Arabinofuranosyl-xylotriose	(Xyl)	BSA	11		583	0	0	0	0	0	0		0	0
	non-human	Cellobiose -13	Glcb1-4Glcb-BSA	(Glc)	BSA	13	>95%	28	3.5	0	0	0	0	0		0	0
	non-human	cellotetraose - 05	Glcb1-4Glcb1-4Glcb1-4Glcb1-	(Glc)	BSA	5		669	0	0	0	0	0	0		0	0
	non-human	cellotetraose - 17	Glcb1-4Glcb1-4Glcb1-4Glcb1-	(Glc)	BSA	17		709	0	0	0	0	0	0		0	0
	non-human	Cellotriose - 13	Glcb1-4Glcb1-4Glcb-BSA	(Glc)	BSA	13	>95%	97	0	0	0	0	0	0		0	0
	non-human	chitobiose - 03	GlcNAcb1-4GlcNAcb1-	(GlcNAc)	BSA	3		684	0	0	0	0	0	0		0	0
	non-human	chitobiose - 12	GlcNAcb1-4GlcNAcb1-	(GlcNAc)	BSA	12		693	0	0	0	0	0	0		0	0
	non-human	chitopentaose - 06	GlcNAcb1-4GlcNAcb1-4GlcNAcb1-4bGlcNAcb1-4GlcNAcb1-	(GlcNAc)	BSA	6		688	0	0	0	0	0	0		0	0
	non-human	chitotetraose - 03	GlcNAcb1-4GlcNAcb1-4GlcNAcb1-4bGlcNAcb1-	(GlcNAc)	BSA	3		702	0	0	0	0	0	0		0	0
	non-human	chitotetraose - 11	GlcNAcb1-4GlcNAcb1-4GlcNAcb1-4bGlcNAcb1-	(GlcNAc)	BSA	11		697	0	0	0	0	0	0		3.5	0
	non-human	Chitotriose - 04	GlcNAcb1-4GlcNAcb1-4GlcNAcb-	(GlcNAc)	BSA	4	>95%	577	0	0	0	0	0	0		0	0
	non-human	chitotriose - 04	GlcNAcb1-4GlcNAcb1-4GlcNAcb1-	(GlcNAc)	BSA	4		674	0	0	0	0	0	0		0	0
	non-human	Chitotriose - 07	GlcNAcb1-4GlcNAcb1-4GlcNAcb-	(GlcNAc)	BSA	7	>95%	618	0	0	0	0	0	0		0	0
	non-human	Chitotriose - 08	GlcNAcb1-4GlcNAcb1-4GlcNAcb-BSA	(GlcNAc)	BSA	8	na	75	3.5	0	0	0	0	0		0	0
	non-human	chitotriose - 16	GlcNAcb1-4GlcNAcb1-4GlcNAcb1-	(GlcNAc)	BSA	16		718	0	0	0	0	0	0		0	0
	non-human	Chitotriose - 20	GlcNAcb1-4GlcNAcb1-4GlcNAcb-BSA	(GlcNAc)	BSA	20	na	129	0	0	0	0	0	0		14	0
	non-human	Forssman Di - 04	GalNAca1-3GalNAcb1-BSA	MEAG	BSA	4	>95%	119	3.5	0	0	0	0	0		0	0
	non-human	Forssman Di - 05-HSA	GalNAca1-3GalNAcb1-HSA	hex	HSA	5		638	29	21	21	14	0	0		29	21
	non-human	Forssman Di - 21	GalNAca1-3GalNAcb1-BSA	MEAG	BSA	21	>95%	108	0	0	0	0	0	0		21	0
	non-human	Forssman Di - 22-HSA	GalNAca1-3GalNAcb1-HSA	hex	HSA	22		639	12.5	14	7	7	0	0		27	7
	non-human	Forssman Di - 31	GalNAca1-3GalNAcb1-BSA	MEAG	BSA	31	>95%	125	3.5	0	0	0	0	0		43	0
	non-human	Forssman Tetra-BSA - 05	GalNAca1-3GalNAcb1-3Gala1-4Galb-BSA	(Glc)	BSA	5	>95%	244	0	0	0	0	0	0		0	0
	non-human	Forssman Tetra-BSA - 13	GalNAca1-3GalNAcb1-3Gala1-4Galb-BSA	(Glc)	BSA	13	>95%	289	0	0	0	0	0	0		0	0
	non-human	Fuc-b - 04	Fuc-b - BSA	MEAG	BSA	4	>95%	131	0	0	0	0	0	0		0	0
	non-human	Fuc-b - 22	Fuc-b - BSA	MEAG	BSA	22	>95%	10	7	0	0	0	0	0		0	0
	non-human	G2M4 - 07	Manb1-4(Gala1-6)Manb1-4(Gala1-6)Manb1-4Manb1-BSA	(man)	BSA	7	>95%	51	0	0	0	0	0	0		0	0
	non-human	Gala1-2Gal - 13	Gala1-2Gal-BSA	3 atom	BSA	13	na	208	7	0	0	0	0	0		0	0
	non-human	Galb1-4Gal	Galb1-4Gal-BSA	3 atom spacer	BSA	nd	na	270	0	0	0	0	0	0		16	0
	non-human	Galb1-6Man-a - 13 (Alexa)	Galb1-6Man-a - BSA	MEAG	BSA	13	>95%	25	0	0	0	0	0	0		131	25
	non-human	Glcb1-3Glcb- 06	Glcb1-3Glcb-	(Glc)	BSA	6	>95%	558	0	0	0	0	0	0		0	0
	non-human	Glcb1-3Glcb- 26	Glcb1-3Glcb-	(Glc)	BSA	26	>95%	547	0	0	0	0	0	0		0	0
	non-human	KDOa2-4KDOa - 09	KDOa2-4KDOa-APTE-BSA	APTE	BSA	9	na	538	0	0	0	0	0	0		0	0
	non-human	KDOa2-8KDOa - 09	KDOa2-8KDOa-APTE-BSA	APTE	BSA	9	na	550	0	0	0	0	0	0		0	0
	non-human	KDOa2-8KDOa2-4KDOa - 02	KDOa2-8KDOa2-4KDOa-APTE-BSA	APTE	BSA	2	na	541	0	0	0	0	0	0		0	0
	non-human	KDOa2-8KDOa2-4KDOa - 06	KDOa2-8KDOa2-4KDOa-APTE-BSA	APTE	BSA	6	na	539	7	7	7	3.5	0	3.5		7	0
	non-human	laminarihexaose - 05	Glcb1-3Glcb1-3Glcb1-3Glcb1-3Glcb1-3Glcb1-	(Glc)	BSA	5		671	0	0	0	0	0	0		0	0
	non-human	laminaritriose - 06	Glcb1-3Glcb1-3Glcb1-	(Glc)	BSA	6		690	0	0	0	0	0	0		0	0
	non-human	Manb4 - 14	Manb1-4Manb1-4Manb1-4Manb1-BSA	(Man)	BSA	14	>95%	50	0	0	0	0	0	0		0	0
	non-human	Rha-a - 05	Rha-a – BSA	MEAG	BSA	5	>95%	426	0	0	0	0	0	0		0	0
	non-human	Rha-a - 18	Rha-a – BSA	MEAG	BSA	18	>95%	12	0	0	0	0	0	0		0	0
	non-human	Rha-a-23	Rha-a – BSA	MEAG	BSA	23	>95%	619	0	0	0	0	0	0		0	0
	non-human	Rha-b - 05	Rha-b - BSA	MEAG	BSA	5	>95%	428	0	0	0	0	0	0		0	0
	non-human	Rha-b - 21	Rha-b - BSA	MEAG	BSA	21	>95%	13	0	0	0	0	0	0		0	0
	non-human	X3Glc3 - 15	Xyla1-6Glcb1-4(Xyla1-6)Glcb1-4(Xyla1-6)Glcb1-BSA	(Glc)	BSA	15	>90%	45	0	0	0	0	0	0		0	0
	non-human	Xylb4 - 22	Xylb1-4Xylb1-4Xylb1-4Xylb1-BSA	(xyl)	BSA	22	>95%	43	0	0	0	0	0	0		0	0
	non-human-aGal	alphaGal- 08	Gala1-3Galb1-4GlcNAc-BSA	14 atom spacer	BSA	8	na	102	0	0	0	0	0	0		0	0
	non-human-aGal	alpha-Gal tetra - 04	Gala1-3Galb1-4GlcNAcb1-3Galb1-BSA	(Glc)	BSA	4	>95%	309	3.5	0	0	0	0	0		0	0
	non-human-aGal	alpha-Gal tetra - 17	Gala1-3Galb1-4GlcNAcb1-3Galb1-BSA	(Glc)	BSA	17	>95%	290	7	0	0	0	0	0		0	0
	non-human-aGal	alphaGal-6-deoxy - 11	Gala1-3Galb1-4(6deoxy-GlcNAc)-HSA (alphaGal)-HSA	3 atom spacer	HSA	11	na	218	3.5	0	0	0	0	0		0	0
	non-human-aGal	Bdi -23	Gala1-3Gal– BSA	14 atom spacer	BSA	23	na	20	0	0	0	0	0	0		0	0
	non-human-aGal	Bdi-g - 06	Gala1-3Galb– BSA	(Glc)	BSA	6	>95%	223	10.5	0	7	0	0	0		3.5	0
	non-human-aGal	Bdi-g - 16	Gala1-3Galb– BSA	(Glc)	BSA	16	>95%	242	7	0	0	0	0	0		0	0
	non-human-aGal	Gal3- 07	Gala1-3Galb1-4Gala-BSA	(1-3Gal)	BSA	7	na	76	3.5	0	0	0	0	0		0	0
	non-human-aGal	Gala3-type1 - 09	Gala1-3Galb1-3GlcNAc-BSA	3 atom	BSA	9	na	180	0	0	0	0	0	0		0	0
	non-human-aGal	Galili Hexa-05	Gala1-3(Galb1-4GlcNAcb1-3)2Galb-	(Glc)	BSA	5	>95%	596	0	0	0	0	0	0		0	0
	non-human-aGal	Galili Hexa-13	Gala1-3(Galb1-4GlcNAcb1-3)2Galb-	(Glc)	BSA	13	>95%	605	0	0	0	0	0	0		0	0
	non-human-aGal	Galili Hexa-13-HSA	Gala1-3(Galb1-4GlcNAcb1-3)2Galb-	(Glc)	HSA	13	>95%	608	0	0	0	0	0	0		0	0
	non-human-aGal	Galili Octa-05	Gala1-3(Galb1-4GlcNAcb1-3)3Galb-	(Glc)	BSA	5	>95%	602	0	0	0	0	0	0		0	0
	non-human-aGal	Galili Octa-13	Gala1-3(Galb1-4GlcNAcb1-3)3Galb-	(Glc)	BSA	13	>95%	610	0	0	0	0	0	0		0	0
	non-human-aGal	Galilli - 21	Gala1-3Galb1-4Glc-BSA	3 atom	BSA	21	na	192	2	0	0	0	0	0		324.5	58
	peptide	Ac-APGSTAPPA-G-05	Ac-A-P-G-S-T-A-P-P-A-G-	hex	BSA	5	>95%	413	0	0	0	0	0	0		0	0
	peptide	Ac-APGSTAPPA-G-14	Ac-A-P-G-S-T-A-P-P-A-G-	hex	BSA	14	>95%	416	7	0	0	0	0	0		0	0
	peptide	Ac-GSTAP-G-05	Ac-G-S-T-A-P-G-	hex	BSA	5	>95%	417	0	0	0	0	0	0		0	0
	peptide	Ac-GSTAP-G-15	Ac-G-S-T-A-P-G-	hex	BSA	15	>95%	419	3.5	0	0	0	0	0		0	0
	peptide	Ac-S-S-S-G - 24	Ac-Ser-Ser-Ser-Gly-Hex-BSA	hex	BSA	24	>95%	78	0	0	0	0	0	0		0	0
	peptide	Ac-S-Thr-S-G - 18	Ac-Ser-Thr-Ser-Gly-Hex-BSA	hex	BSA	18	>95%	196	14	21	14	14	0	0		29	14
	peptide	APF peptide			BSA			631	7	0	0	0	0	0		259	32.5
	peptide	AzHex-D-T-R-NH2-07	BSA--hexyl-D-T-R-amide	azido-hexyl	BSA	7	>95%	449	0	0	0	0	0	0		1557	259
	peptide	AzHex-G-Y-A-NH2 - 04	BSA-AzHex-G-Y-A-amide	azido-hexyl	BSA	4	>95%	513	0	0	0	0	0	0		0	0
	peptide	AzHex-G-Y-A-NH2 - 11	BSA-AzHex-G-Y-A-amide	azido-hexyl	BSA	11	>95%	516	0	0	0	0	0	0		0	0
	peptide	AzHex-L-Y-W-NH2 - 05	BSA-AzHex-L-Y-W-amide	azido-hexyl	BSA	5	>95%	514	0	0	0	0	0	0		0	0
	peptide	AzHex-L-Y-W-NH2 - 08	BSA-AzHex-L-Y-W-amide	azido-hexyl	BSA	8	>95%	515	0	0	0	0	0	0		0	0
	peptide	AzHex-P-D-T-R-P-NH2-07	BSA--hexyl-PDTRP-amide	azido-hexyl	BSA	7	>95%	450	3.5	0	0	0	0	0		0	0
	peptide	AzHex-S-A-P-D-T-R-P-A-P-NH2-07	BSA--hexyl-SAPDTRPAP-amide	azido-hexyl	BSA	7	>95%	451	0	0	0	0	0	0		0	0
	peptide	AzHex-V-T-S-A-P-D-T-R-P-A-P-G-S-NH2-07	BSA--hexyl-VTSAPDTRPAPGS-amide	azido-hexyl	BSA	7	>95%	452	0	0	0	0	0	0		0	0
	peptide	Muc1	BSA--hexyl-G-V-T-S-A-P-D-T-R-P-A-P-G-S-T-A-P-P-A-amide	azido-hexyl	BSA	6	>95%	395	0	0	0	0	0	0		0	0
	peptide-core 2	Ac-S-Thr(core 2)-S-G - 12	Ac-Ser-(Galb1-3(GlcNAcb1-6)GalNAca)Thr-Ser-Gly-Hex-BSA	hex	BSA	12	>95%	379	2	0	0	0	0	0		0	0
	peptide-core 3	Ac-S-Thr(core 3)-S-G - 05	Ac-Ser-(GlcNAcb1-3GalNAca)Thr-Ser-Gly-Hex-BSA	hex	BSA	5	>95%	326	0	0	0	0	0	0		0	0
	peptide-core 3	Ac-S-Thr(core 3)-S-G - 21	Ac-Ser-(GlcNAcb1-3GalNAca)Thr-Ser-Gly-Hex-BSA	hex	BSA	21	>95%	338	0	0	0	0	0	0		0	0
	peptide-Core4	Ac-S-Core4(Thr)-S-G-03	Ac-Ser-Core4(Thr)-Ser-Gly-Hex-BSA	hex	BSA	3	>95%	470	0	0	0	0	0	0		0	0
	peptide-Core4	Ac-S-Core4(Thr)-S-G-07	Ac-Ser-Core4(Thr)-Ser-Gly-Hex-BSA	hex	BSA	7	>95%	433	0	0	0	0	0	0		0	0
	peptide-Core4	Ac-S-Core4(Thr)-S-G-10	Ac-Ser-Core4(Thr)-Ser-Gly-Hex-BSA	hex	BSA	10	>95%	435	0	0	0	0	0	0		0	0
	Peptide-core-5	Ac-Ser(core 5)-S-G-05	Ac-(GalNAca1-3GalNAca)Ser-Ser-Gly-Hex-BSA	Hex	BSA	5	>95%	383	0	0	0	0	0	0		0	0
	Peptide-core-5	Ac-Ser(core 5)-S-G-08	Ac-(GalNAca1-3GalNAca)Ser-Ser-Gly-Hex-BSA	Hex	BSA	8	>95%	384	0	0	0	0	0	0		0	0
	Peptide-core-5	Ac-S-Ser(core 5)-S-G-04	Ac-Ser-(GalNAca1-3GalNAca)Ser-Ser-Gly-Hex-BSA	Hex	BSA	4	>95%	381	0	0	0	0	0	0		0	0
	Peptide-core-5	Ac-S-Ser(core 5)-S-G-18	Ac-Ser-(GalNAca1-3GalNAca)Ser-Ser-Gly-Hex-BSA	Hex	BSA	18	>95%	382	0	0	0	0	0	0		0	0
	peptide-F1a	Ac-S-Thr(F1a)-S-G - 04	Ac-Ser-(Galb1-4GlcNAcb1-6GalNAca)Thr-Ser-Gly-Hex-BSA	hex	BSA	4	>95%	27	7	0	0	0	0	0		0	0
	peptide-F1a	Ac-S-Thr(F1a)-S-G - 18	AcSer-(Galb1-4GlcNAcb1-6GalNAca)Thr-Ser-Gly-Hex-BSA	hex	BSA	18	>95%	341	0	0	0	0	0	0		0	0
	peptide-Fuc	Ac-G-S(Fuca)-S-G-Hex-05	Ac-G-S(Fuca)-S-G-Hex-BSA	Hex	BSA	5	>95%	386	0	0	0	0	0	0		0	0
	peptide-Fuc	Ac-G-S(Fuca)-S-G-Hex-15	Ac-G-S(Fuca)-S-G-Hex-BSA	Hex	BSA	15	>95%	387	0	0	0	0	0	0		0	0
	peptide-Gal	Ac-S-S(Gala)-S-G - 06	Ac-S-S(Gal a)-S-G-Hex-OH	hex	BSA	6	>95%	407	7	7	2	0	0	0		0	0
	peptide-Gal	Ac-S-S(Gala)-S-G - 16	Ac-S-S(Gal a)-S-G-Hex-OH	hex	BSA	16	>95%	410	2	2	0	0	0	0		0	0
	peptide-GalNAc Tyr	AzHex-G-Y(GalNAc-a)-A-NH2 - 04	BSA-AzHex-G-Y(GalNAc-a)-A-amide	azido-hexyl	BSA	4	>95%	518	0	0	0	0	0	0		0	0
	peptide-GalNAc Tyr	AzHex-G-Y(GalNAc-a)-A-NH2 - 12	BSA-AzHex-G-Y(GalNAc-a)-A-amide	azido-hexyl	BSA	12	>95%	560	0	0	0	0	0	0		7	0
	peptide-GalNAc Tyr	AzHex-G-Y(GalNAc-b)-A-NH2 - 04	BSA-AzHex-G-Y(GalNAc-b)-A-amide	azido-hexyl	BSA	4	>95%	531	0	0	0	0	0	0		54.5	0
	peptide-GalNAc Tyr	AzHex-G-Y(GalNAc-b)-A-NH2 - 12	BSA-AzHex-G-Y(GalNAc-b)-A-amide	azido-hexyl	BSA	12	>95%	524	0	0	0	0	0	0		273.5	23
	peptide-GalNAc Tyr	AzHex-L-Y(GalNAc-a)-W-NH2 - 03	BSA-AzHex-L-Y(GalNAc-a)-W-amide	azido-hexyl	BSA	3	>95%	527	0	0	0	0	0	0		0	0
	peptide-GalNAc Tyr	AzHex-L-Y(GalNAc-a)-W-NH2 - 11	BSA-AzHex-L-Y(GalNAc-a)-W-amide	azido-hexyl	BSA	11	>95%	520	0	0	0	0	0	0		0	0
	peptide-GalNAc Tyr	AzHex-L-Y(GalNAc-b)-W-NH2 - 04	BSA-AzHex-L-Y(GalNAc-b)-W-amide	azido-hexyl	BSA	4	>95%	557	0	0	0	0	0	0		58	3.5
	peptide-GalNAc Tyr	AzHex-L-Y(GalNAc-b)-W-NH2 - 08	BSA-AzHex-L-Y(GalNAc-b)-W-amide	azido-hexyl	BSA	8	>95%	535	0	0	0	0	0	0		47	0
	peptide-Glc	Ac-A-S(Glcb)-S-G-Hex-05	Ac-A-S(Glcb)-S-G-Hex-BSA	Hex	BSA	5	>95%	392	3.5	0	0	0	0	0		0	0
	peptide-Glc	Ac-A-S(Glcb)-S-G-Hex-18	Ac-A-S(Glcb)-S-G-Hex-BSA	Hex	BSA	18	>95%	393	0	0	0	0	0	0		0	0
	peptide-GlcNAca	Ac-S-Ser(GlcNAc-a)-S-G - 07	Ac-Ser-(GlcNAcα)Ser-Ser-Gly-Hex-BSA	hex	BSA	7	>95%	299	0	0	0	0	0	0		0	0
	peptide-GlcNAca	Ac-S-Ser(GlcNAc-a)-S-G - 24	Ac-Ser-(GlcNAcα)Ser-Ser-Gly-Hex-BSA	hex	BSA	24	>95%	24	3.5	0	0	0	0	0		0	0
	peptide-GlcNAcb	Ac-S-Ser(GlcNAc-b)-S-G - 07	Ac-Ser-(GlcNAcβ)Ser-Ser-Gly-Hex-BSA	hex	BSA	7	>95%	306	0	0	0	0	0	0		0	0
	peptide-GlcNAcb	Ac-S-Ser(GlcNAc-b)-S-G - 24	Ac-Ser-(GlcNAcβ)Ser-Ser-Gly-Hex-BSA	hex	BSA	24	>95%	237	0	0	0	0	0	0		0	0
	peptide-Man	Ac-P-T(Mana)-A-G - 07	Ac-Pro-Thr(Man a)-Ala-Gly-Hex-BSA	hex	BSA	7	>95%	408	0	0	0	0	0	0		0	0
	peptide-Man	Ac-P-T(Mana)-A-G - 22	Ac-Pro-Thr(Man a)-Ala-Gly-Hex-BSA	hex	BSA	22	>95%	411	0	0	0	0	0	0		0	0
	peptide-Man	Ac-S-S(Mana)-S-G - 06	Ac-S-S(Man a)-S-G-Hex-OH	hex	BSA	6	>95%	406	3.5	0	0	0	0	0		0	0
	peptide-Man	Ac-S-S(Mana)-S-G - 20	Ac-S-S(Man a)-S-G-Hex-OH	hex	BSA	20	>95%	409	0	0	0	0	0	0		0	0
	peptide-N-GlcNAc	Ac-F-N(GlcNAcb1)-S-G-Hex-12	AcPhe-(GlcNAcb1)Asn-Ser-Gly-Hex-12	hex	BSA	12	>95%	380	0	0	0	0	0	0		0	0
	peptide-TF	Ac-S-TF(Ser)-S-G - 04-HSA	AcSer-(Galb1-3GalNAca)Thr-Ser-Gly-Hex-HSA (S-TF-S)		HSA	4		103	3.5	0	0	0	0	0		0	0
	peptide-TF	Ac-S-TF(Ser)-S-G - 04	Ac-Ser-(Galb1-3GalNAca)Ser-Ser-Gly-Hex-BSA	hex	BSA	4	>95%	123	0	0	0	0	0	0		0	0
	peptide-TF	Ac-S-TF(Ser)-S-G - 16	Ac-Ser-(Galb1-3GalNAca)Ser-Ser-Gly-Hex-BSA	hex	BSA	16	>95%	109	0	0	0	0	0	0		0	0
	peptide-TF	Ac-S-TF(Ser)-S-G - 28	Ac-Ser-(Galb1-3GalNAca)Ser-Ser-Gly-Hex-BSA	hex	BSA	28	>95%	128	0	0	0	0	0	0		14	0
	peptide-TF	Ac-S-TFa(Ser)-TFa(Ser)-G-03	Ac-Ser-Ser(Galb1-3GalNAca-)-Ser(Galb1-3GalNAca-)-Gly-Hex	hex	BSA	3	>95%	464	0	0	0	0	0	0		0	0
	peptide-TF	Ac-S-TFa(Ser)-TFa(Ser)-G-03 (repeat)	Ac-Ser-Ser(Galb1-3GalNAca-)-Ser(Galb1-3GalNAca-)-Gly-Hex	hex	BSA	3	>95%	729	3.5	0	0	0	0	0		98.5	71
	peptide-TF	Ac-S-TFa(Ser)-TFa(Ser)-G-15	Ac-Ser-Ser(Galb1-3GalNAca-)-Ser(Galb1-3GalNAca-)-Gly-Hex	hex	BSA	15	>95%	430	0	0	0	0	0	0		14	0
	peptide-TF	Ac-TF(Ser)-G - 04	Ac-(Galb1-3GalNAca)Ser-Gly-Hex-BSA	hex	BSA	4	>95%	158	0	0	0	0	0	0		0	0
	peptide-TF	Ac-TF(Ser)-G - 24	Ac-(Galb1-3GalNAca)Ser-Gly-Hex-BSA	hex	BSA	24	>95%	159	3.5	0	0	0	0	0		31	0
	peptide-TF	APF (asialo)			BSA			616	0	0	0	0	0	0		7	0
	peptide-Tn	Ac-APGS-Tn(Thr)-APPA-G-03	Ac-A-P-G-S-Tn(Thr)-A-P-P-A-G-	hex	BSA	3	>95%	415	0	0	0	0	0	0		0	0
	peptide-Tn	Ac-APGS-Tn(Thr)-APPA-G-11	Ac-A-P-G-S-Tn(Thr)-A-P-P-A-G-	hex	BSA	11	>95%	414	0	0	0	0	0	0		3.5	0
	peptide-Tn	Ac-A-Tn(Thr)-S-G - 05	Ac-Ala-(GalNAca)Thr-Ser-Gly-Hex-BSA (muc4)	hex	BSA	5	>95%	147	0	0	0	0	0	0		0	0
	peptide-Tn	Ac-A-Tn(Thr)-S-G - 08	Ac-Ala-(GalNAca)Thr-Ser-Gly-Hex-BSA (muc4)	hex	BSA	8	>95%	148	0	0	0	0	0	0		0	0
	peptide-Tn	Ac-A-Tn(Thr)-S-G - 23	Ac-Ala-(GalNAca)Thr-Ser-Gly-Hex-BSA (muc4)	hex	BSA	23	>95%	149	0	0	0	0	0	0		0	0
	peptide-Tn	Ac-G-S-T(Tna)A-P-G-Hex-06	Ac-G-S-T(GalNAca)A-P-G-Hex-BSA	Hex	BSA	6	>95%	390	0	0	0	0	0	0		0	0
	peptide-Tn	Ac-G-S-T(Tna)A-P-G-Hex-19	Ac-G-S-T(GalNAca)A-P-G-Hex-BSA	Hex	BSA	19	>95%	391	0	0	0	0	0	0		0	0
	peptide-Tn	Ac-G-V-Tn(Thr)-S-A-G - 04	Ac-Gly-Val-(GalNAca)Thr-Ser-Ala-Gly-Hex-BSA (muc1)	hex	BSA	4	>95%	184	7	0	0	0	0	0		0	0
	peptide-Tn	Ac-G-V-Tn(Thr)-S-A-G - 21	Ac-Gly-Val-(GalNAca)Thr-Ser-Ala-Gly-Hex-BSA (muc1)	hex	BSA	21	>95%	185	7	0	0	0	0	0		0	0
	peptide-Tn	Ac-P-Tn(Thr)-T-G - 05	Ac-Pro-(GalNAca)Thr-Thr-Gly-Hex-BSA (muc2)	hex	BSA	5	>95%	171	0	0	0	0	0	0		0	0
	peptide-Tn	Ac-P-Tn(Thr)-T-G - 08	Ac-Pro-(GalNAca)Thr-Thr-Gly-Hex-BSA (muc2)	hex	BSA	8	>95%	172	0	0	0	0	0	0		0	0
	peptide-Tn	Ac-P-Tn(Thr)-T-G - 22	Ac-Pro-(GalNAca)Thr-Thr-Gly-Hex-BSA (muc2)	hex	BSA	22	>95%	173	2	0	0	0	0	0		0	0
	peptide-Tn	Ac-S-Tn(Thr)-A-G - 04	Ac-Ser-(GalNAca)Thr-Ala-Gly-Hex-BSA (muc1)	hex	BSA	4	>95%	163	0	0	0	0	0	0		0	0
	peptide-Tn	Ac-S-Tn(Thr)-A-G - 08	Ac-Ser-(GalNAca)Thr-Ala-Gly-Hex-BSA (muc1)	hex	BSA	8	>95%	142	0	0	0	0	0	0		0	0
	peptide-Tn	Ac-S-Tn(Thr)-A-G - 22	Ac-Ser-(GalNAca)Thr-Ala-Gly-Hex-BSA (muc1)	hex	BSA	22	>95%	143	0	0	0	0	0	0		0	0
	peptide-Tn	Ac-S-Tn(Thr)-G-G - 03	Ac-Ser-(GalNAca)Thr-Gly-Gly-Hex-BSA (muc4)	hex	BSA	3	>95%	161	0	0	0	0	0	0		0	0
	peptide-Tn	Ac-S-Tn(Thr)-G-G - 07	Ac-Ser-(GalNAca)Thr-Gly-Gly-Hex-BSA (muc4)	hex	BSA	7	>95%	151	0	0	0	0	0	0		0	0
	peptide-Tn	Ac-S-Tn(Thr)-G-G - 19	Ac-Ser-(GalNAca)Thr-Gly-Gly-Hex-BSA (muc4)	hex	BSA	19	>95%	152	0	0	0	0	0	0		0	0
	peptide-Tn	Ac-S-Tn(Thr)-S-G - 04	Ac-Ser-(GalNAca)Thr-Ser-Gly-Hex-BSA	hex	BSA	4	>95%	122	0	0	0	0	0	0		0	0
	peptide-Tn	Ac-S-Tn(Thr)-S-G HSA-23	Ac-Ser-(GalNAca)Thr-Ser-Gly-Hex-HSA	hex	HSA	23	>95%	156	3.5	0	0	0	0	0		0	0
	peptide-Tn	Ac-S-Tn(Thr)-Tn(Thr)-G - 05	Ac-Ser-(GalNAca)Thr-(GalNAca)Thr-Gly-Hex-BSA (muc2)	hex	BSA	5	>95%	177	0	0	0	0	0	0		0	0
	peptide-Tn	Ac-S-Tn(Thr)-Tn(Thr)-G - 09	Ac-Ser-(GalNAca)Thr-(GalNAca)Thr-Gly-Hex-BSA (muc2)	hex	BSA	9	>95%	178	0	0	0	0	0	0		0	0
	peptide-Tn	Ac-S-Tn(Thr)-Tn(Thr)-G - 22	Ac-Ser-(GalNAca)Thr-(GalNAca)Thr-Gly-Hex-BSA (muc2)	hex	BSA	22	>95%	179	0	0	0	0	0	0		0	0
	peptide-Tn	Ac-S-Tn(Thr)-V-G - 04	Ac-Ser-(GalNAca)Thr-Val-Gly-Hex-BSA	hex	BSA	4	>95%	182	0	0	0	0	0	0		0	0
	peptide-Tn	Ac-S-Tn(Thr)-V-G - 22	Ac-Ser-(GalNAca)Thr-Val-Gly-Hex-BSA	hex	BSA	22	>95%	183	0	0	0	0	0	0		0	0
	peptide-Tn	Ac-Tn(Thr)-G - 21	Ac(GalNAca)Thr-Gly-Hex-BSA	hex	BSA	21	>95%	16	0	0	0	0	0	0		0	0
	peptide-Tn	Ac-Tn(Thr)-Tn(Thr)-Tn(Thr)-G - 05	Ac-(GalNAca)Thr-(GalNAca)Thr-(GalNAca)Thr-Gly-Hex-BSA (muc2)	hex	BSA	5	>95%	174	3.5	0	0	0	0	0		0	0
	peptide-Tn	Ac-Tn(Thr)-Tn(Thr)-Tn(Thr)-G - 08	Ac-(GalNAca)Thr-(GalNAca)Thr-(GalNAca)Thr-Gly-Hex-BSA (muc2)	hex	BSA	8	>95%	175	3.5	0	0	0	0	0		0	0
	peptide-Tn	Ac-Tn(Thr)-Tn(Thr)-Tn(Thr)-G - 20	Ac-(GalNAca)Thr-(GalNAca)Thr-(GalNAca)Thr-Gly-Hex-BSA (muc2)	hex	BSA	20	>95%	176	0	0	0	0	0	0		0	0
	peptide-Tn	Ac-T-Tn(Thr)-P-G - 04	Ac-Thr-(GalNAca)Thr-Pro-Gly-Hex-BSA (muc2,6,7)	hex	BSA	4	>95%	160	0	0	0	0	0	0		0	0
	peptide-Tn	Ac-T-Tn(Thr)-P-G - 08	Ac-Thr-(GalNAca)Thr-Pro-Gly-Hex-BSA (muc2,6,7)	hex	BSA	8	>95%	154	0	0	0	0	0	0		0	0
	peptide-Tn	Ac-T-Tn(Thr)-P-G - 21	Ac-Thr-(GalNAca)Thr-Pro-Gly-Hex-BSA (muc2,6,7)	hex	BSA	21	>95%	155	0	0	0	0	0	0		0	0
	peptide-Tn	Ac-V-Tn(Thr)-S-G - 04	Ac-Val-(GalNAca)Thr-Ser-Gly-Hex-BSA (muc1)	hex	BSA	4	>95%	162	3.5	0	0	0	0	0		0	0
	peptide-Tn	Ac-V-Tn(Thr)-S-G - 08	Ac-Val-(GalNAca)Thr-Ser-Gly-Hex-BSA (muc1)	hex	BSA	8	>95%	145	0	0	0	0	0	0		0	0
	peptide-Tn	Ac-V-Tn(Thr)-S-G - 19	Ac-Val-(GalNAca)Thr-Ser-Gly-Hex-BSA (muc1)	hex	BSA	19	>95%	146	0	0	0	0	0	0		0	0
	peptide-Tn	AzHex-D-Tn(Thr)-R-NH2-06	BSA--hexyl-D-T(GalNAc-a)-R-amide	azido-hexyl	BSA	6	>95%	438	0	0	0	0	0	0		0	0
	peptide-Tn	AzHex-PD-Tn(Thr)-RP-NH2-07	BSA--hexyl-PD-T(GalNAc-a)-RP-amide	azido-hexyl	BSA	7	>95%	440	0	0	0	0	0	0		0	0
	peptide-Tn	AzHex-SAPD-Tn(Thr)-RPAP-NH2-07	BSA--hexyl-SAPD-T(GalNAc-a)-RPAP-amide	azido-hexyl	BSA	7	>95%	442	0	0	0	0	0	0		0	0
	peptide-Tn	AzHex-VTSAPD-Tn(Thr)-RPAPGS-NH2-06	BSA--hexyl-VTSAPD-T(GalNAc-a)-RPAPGS-amide	azido-hexyl	BSA	6	>95%	444	0	0	0	0	0	0		0	0
	peptide-Tn	Muc1-Tn15	BSA--hexyl-G-V-T-S-A-P-D-T-R-P-A-P-G-S-T(GalNAc-a)-A-P-P-A-amide	azido-hexyl	BSA	6	>95%	397	0	0	0	0	0	0		0	0
	peptide-Tn	Muc1-Tn8	BSA--hexyl-G-V-T-S-A-P-D-T(GalNAc-a)-R-P-A-P-G-S-T-A-P-P-A-amide	azido-hexyl	BSA	6	>95%	396	3.5	0	0	0	0	0		0	0
	peptide-Tn-Ser	Ac-S-Tn(Ser)-S-G - 04	AcSer-(GalNAca)Ser-Ser-Gly-Hex-BSA	hex	BSA	4	>95%	120	0	0	0	0	0	0		0	0
	peptide-Tn-Ser	Ac-S-Tn(Ser)-S-G - 22	Ac-Ser-(GalNAca)Ser-Ser-Gly-Hex-BSA	hex	BSA	22	>95%	79	0	0	0	0	0	0		0	0
	peptide-Tn-Ser	Ac-S-Tn(Ser)-S-G - 33	Ac-Ser-(GalNAca)Ser-Ser-Gly-Hex-BSA	hex	BSA	33	>95%	126	0	0	0	0	0	0		0	0
	peptide-Tn-Ser	Ac-S-Tn(Ser)-V-G-03	Ac-Ser-Ser(GalNAca)-V-G-	hex	BSA	3	>95%	429	0	0	0	0	0	0		0	0
	peptide-Tn-Ser	Ac-S-Tn(Ser)-V-G-13	Ac-Ser-Ser(GalNAca)-V-G-	hex	BSA	13	>95%	499	0	0	0	0	0	0		0	0
	peptide-Tn-Ser	Ac-Tn(Ser)Tn(Ser)Tn(Ser)-G - 03	Ac-(GalNAca)Ser-(GalNAca)Ser-(GalNAca)Ser-Gly-Hex-BSA	hex	BSA	3	>95%	121	0	0	0	0	0	0		0	0
	peptide-Tn-Ser	Ac-Tn(Ser)Tn(Ser)Tn(Ser)-G - 11	Ac-(GalNAca)Ser-(GalNAca)Ser-(GalNAca)Ser-Gly-Hex-BSA	hex	BSA	11	>95%	74	0	0	3.5	0	0	0		0	0
	peptide-Tn-Ser	AzHex-S-Tn(Ser)-V-G-HexNH2-06	BSA-AzHex-S-Tn(Ser)-V-G-HexNH2	azido-hexyl	BSA	6	>95%	421	0	0	0	0	0	0		0	0
	peptide-Tn-Ser	AzHex-S-Tn(Ser)-V-G-HexNH2-16	BSA-AzHex-S-Tn(Ser)-V-G-HexNH2	azido-hexyl	BSA	16	>95%	427	0	0	0	0	0	0		0	0
	peptide-Tn-Ser	AzHex-S-Tn(Ser)-V-G-HexOH-06	BSA-AzHex-S-Tn(Ser)-V-G-HexOH	azido-hexyl	BSA	6	>95%	423	0	0	0	0	0	0		0	0
	peptide-Tn-Ser	AzHex-S-Tn(Ser)-V-G-HexOH-15	BSA-AzHex-S-Tn(Ser)-V-G-HexOH	azido-hexyl	BSA	15	>95%	425	0	0	0	0	0	0		17.5	0
	peptide-Tn-Ser	R-Tn(Ser)-Tn-hydroxyethylamide - 36	BSA-linker-Tn(Ser)-hydroxyethylamide	adipic acid	BSA	36	>95%	283	0	0	0	0	0	0		0	0
	peptide-Xyl	Ac-G-S(Xylb)-G-G-Hex-04	Ac-Gly-Ser(Xylb)-Gly-Gly-Hex-BSA	Hex	BSA	4	>95%	388	0	0	0	0	0	0		0	0
	peptide-Xyl	Ac-G-S(Xylb)-G-G-Hex-21	Ac-Gly-Ser(Xylb)-Gly-Gly-Hex-BSA	Hex	BSA	21	>95%	389	0	0	0	0	0	0		0	0
	y-glycoprotein	AGE60 (Both Dyes Added)	Advanced glycation endproducts day 60	na	BSA	na	na	352	0	0	0	0	0	0		0	0
	y-glycoprotein	alpha 1 acid glycoprotein (asialo)	Asialo-alpha 1-Acid Glycoprotein, Asialo-Oroscomucoid, Human, from 75/54 treated with trifluoracetic acid					591	0	0	0	0	0	0		0	0
	y-glycoprotein	alpha 1 acid glycoprotein (isosep)	Alpha-1-Acid Glycoprotein, Oroscomucoid, from Human serum					589	0	0	0	0	0	0		0	0
	y-glycoprotein	Alpha-1-acid glycoprotein	alpha1 Acid Glycoprotein-purified from human serum (Sigma G9985)	na		na	>95%	353	0	0	0	0	0	0		0	0
	y-glycoprotein	Alpha-fetoprotein	alpha fetoprotein (AFP)-human, from cell culture	na		na	>95%	354	5.5	0	0	0	0	0		0	0
	y-glycoprotein	BSM	Bovine submaxillary mucin (Sigma M3895; STn, STF, S-GlcNAcb1-3, ~20% of Sia is acetylated at 7,8, or 9)	na	BSM	na	>95%	355	0	0	0	0	0	0		0	0
	y-glycoprotein	BSM (asialo)	Asialo-Bovine submaxillary mucin (aBSM, Tn, TF, GlcNAcb1-3GalNAc)	na	BSM	na	>95%	358	0	0	0	0	0	0		0	0
	y-glycoprotein	BSM (deacetylated)	Deacetylated-Bovine submaxillary mucin	na	BSM	na	>95%	357	0	0	0	0	0	0		0	0
	y-glycoprotein	BSM (ox)	periodate oxidized bovine submaxillary mucin	na		na	>95%	356	0	0	0	0	0	0		0	0
	y-glycoprotein	CEA	carcinoembryonic antigen isolated from human metastatic liver	na		na	>95%	359	49	29	32.5	32.5	36	36		0	0
	y-glycoprotein	FABP	Fatty Acid Binding Protein	na		na	>95%	360	0	0	0	0	0	0		0	0
	y-glycoprotein	FABP-3	Fatty Acid Binding Protein (Heart type)	na	Fatty acid binding protein	na	>95%	378	0	0	0	0	0	0		0	0
	y-glycoprotein	fetuin	fetuin from calf serum (Sigma #F2379; most abundant glycans are Neu5Ac2-3LacNAc, Neu5Ac2-6LacNAc, SiaLeC, STF)	na		na	>98%	361	0	0	0	0	0	0		21	0
	y-glycoprotein	fetuin (asialo)	asialofetuin from calf serum- type I (Sigma A4781; Galb1-4GlcNAc, Galb1-3GlcNAc, Galb1-3GalNAc; mostly NA2 and NA3)	na		na	>95%	362	3.5	0	0	0	0	0		0	0
	y-glycoprotein	fetuin (human)	a2-HS-glycoprotein (aka human fetuin)	na	na	na	>95%	412	0	0	0	0	0	0		0	0
	y-glycoprotein	Fetuin (ox)	periodate oxidized fetuin	na		na	>95%	365	0	0	0	0	0	0		0	0
	y-glycoprotein	glycophorin (asialo)	asialo-glycophorin A (aGn)	na	Gn	na	>95%	366	0	0	0	0	0	0		0	0
	y-glycoprotein	Glycophorin A	Glycophorin A (Gn; Sigma G6017)	na	Gn	na	>95%	367	0	0	0	0	0	0		0	0
	y-glycoprotein	gp120	gp120 from HIV; expressed in HEK293T cells; LOTS OF CARRY OVER. WE NEED TO DOPE W BSA OR PUT A BLANK/BUFFER AFTER THIS (OR BOTH)	na	gp120		>95%	370	0	0	0	0	0	0		0	0
	y-glycoprotein	hsp90	Heat Shock Protein 90	na		na	>95%	368	5.5	7	0	0	0	0		0	0
	y-glycoprotein	KLH	Keyhole limpet hemocyanin (Sigma H7017)	na	KLH	na	>95%	369	3.5	0	0	0	0	0		0	0
	y-glycoprotein	OSM	Ovine submaxillary mucin (94% STn, 4% TF, 2% Fuca1-2Galb1-3GalNAc)	na	OSM	na	>95%	385	0	0	0	0	0	0		0	0
	y-glycoprotein	OSM (asialo)	asialo-Ovine submaxillary mucin	na	OSM	na	na	372	3.5	0	0	0	0	0		7	0
	y-glycoprotein	OSM (ox)	periodate oxidized ovine submaxillary mucin	na	OSM	na	>95%	371	0	0	0	0	0	0		0	0
	y-glycoprotein	ovalbumin	ovalbumin (Sigma A5503; 56% Man5+Man6)	na	Ovalbumin	na	>95%	374	0	0	0	0	0	0		0	0
	y-glycoprotein	Ovalbumin (ox)	periodate oxidized ovalbumin	na	Ovalbumin	na	>95%	375	0	0	0	0	0	0		0	0
	y-glycoprotein	PSA	Prostate Specific Antigen (PSA); human seminal fluid	na	prostate specific antigen	na	>95%	376	0	0	0	0	0	0		0	0
	y-glycoprotein	PSM A neg	porcine submaxillary mucin (A-)	na	porcine submaxillary mucin		>95%	364	0	0	0	0	0	0		0	0
	y-glycoprotein	PSM A pos	porcine submaxillary mucin (A+)	na	porcine submaxillary mucin		>95%	363	0	0	0	0	0	0		0	0
	y-glycoprotein	Tgl	Thyroglobulin -human	na	thyroglobulin	na	>95%	377	0	0	0	0	0	0		0	0
	y-other	DNP-BSA	dinitrophenylated lysines on BSA	na	BSA			481	0	0	0	0	0	0		251.5	21
	y-other	dsDNA	double stranded calf thymus DNA	na	null	na	>95%	502	0	0	0	0	0	0		0	0
	y-protein	CRM197	ecoCRM197 from ______					682	7	0	0	0	0	0		5.5	0
	z-control	Alexa Fluoro 647	Alexa Fluoro 647-BSA (30mg/mL+ BSA, 125mg/mL total)	na	BSA		>95%	401	10.5	7	7	7	0	0		0	0
	z-control	Alexa Fluoro 647 (undoped)	Alexa Fluoro 647-BSA	na	BSA		>95%	737	3.5	7	0	0	0	0		0	0
	z-control	BSA	Bovine serum albumin	na	BSA	na	>99%	2	3.5	0	0	0	0	0		0	0
	z-control	BSA - C5 (Alkyne) - 10 (Both Dyes Added)	DF-168B-175-1 C5-alkyne-BSA	C5	BSA	10	>95%	245	3.5	0	0	0	0	0		0	0
	z-control	BSA - C5 (Alkyne) - 23 (Both Dyes Added)	DF-168C-16-B5 C5-alkyne-BSA	C5	BSA	23	>95%	332	0	0	0	0	0	0		0	0
	z-control	BSA #2 (Both Dyes Added)	Bovine serum albumin	na	BSA	na	>99%	405	7	0	0	0	0	0		0	0
	z-control	BSA (ozonyzed)	bovine serum albumin treated with ozone					670	0	0	0	0	0	0		0	0
	z-control	BSA A0281 (Alexa)	BSA, lyophilized powder, essentially fatty acid free, essentially globulin free, >99%	na	BSA			633	105.5	73	80	65	29	0		168	87
	z-control	BSA A7030 (Atto)	BSA, heat shock, protease free, fatty acid free, essentially globulin free, pH7, >98%	na	BSA			632	186	73	147.5	69	84	3.5		277.5	80
	z-control	BSA A7638 (both Dyes Added)	BSA, lyophilized powder, essentially globulin free, >99%	na	BSA			634	146	3.5	153	0	80	0		250	0
	z-control	BSA blank			BSA		>99%	373	0	0	0	0	0	0		0	0
	z-control	BSA Blank 4 (Both Dyes Added)		na				628	0	0	0	0	0	0		0	0
	z-control	BSA no dye	standard BSA with no print dye	na	BSA			635	47	19.5	36	14	14	0		65	17.5
	z-control	BSA with various dyes (Alexa)						685	0	0	0	0	0	0		0	0
	z-control	BSA with various dyes (both Dyes Added)						673	0	0	0	0	0	0		0	0
	z-control	BSA with various dyes (Both Dyes Added)						692	0	0	0	0	0	0		0	0
	z-control	BSA#3 (Both Dyes Added)			BSA		>99%	503	0	0	0	0	0	0		0	0
	z-control	Cy3	Cy3-BSA 125ug/mL	na	BSA		>99%	1	1098	955.5	1182	1248	1171	1100		1282.5	972
	z-control	Cy3 (new-undoped)	Cy3-BSA	na	BSA			738	3941.5	3466.5	3879.5	3925	3736.5	4259.5		4213.5	3546.5
	z-control	Cy3 (undoped)	Cy3-BSA	na	BSA			736	3767.5	3721	4058.5	4020	4118.5	3978		4239.5	2878
	z-control	HSA (Both Dyes Added)	Human serum albumin (isolated from serum)	na	HSA	na	>99%	29	2	0	0	0	0	0		0	0
	z-control	HSA (ozonyzed)	human serum albumin treated with ozone					689	0	0	0	0	0	0		0	0
	z-control	HSA (recomb)	human serum albumin (recombinant)	na	HSA	na	>95%	93	0	0	0	0	0	0		0	0
	z-control	HSA no dye	standard HSA with no print dye	na	HSA			636	14	32.5	7	29	0	0		21	36
	z-control	human IgA	use 50ug/mL + 75ug/mL BSA	na	IgA		>95%	399	0	0	0	0	0	0		0	0
	z-control	human IgG	125ug/mL	na	IgG		>95%	733	14	10.5	0	2	0	0		120	83.5
	z-control	human IgG	use 25ug/mL + 100ug/mL BSA	na	IgG		>95%	400	2	0	0	0	0	0		0	0
	z-control	Human IgG1	used 50ug/mL + 75 ug/mL BSA; next time up to 100ug/mL + 25 BSA	na	null			624	3.5	0	0	0	0	0		0	0
	z-control	Human IgG2	used 50ug/mL + 75 ug/mL BSA; next time up to 100ug/mL + 25 BSA	na	null			625	5.5	0	0	0	0	0		0	0
	z-control	Human IgG3	used 50ug/mL + 75 ug/mL BSA; next time up to 100ug/mL + 25 BSA	na	null			626	7	0	3.5	0	0	0		7	7
	z-control	Human IgG4	use 50ug/mL + 75 ug/mL BSA	na	null			627	3.5	0	0	0	0	0		0	0
	z-control	human IgM	use 50ug/mL + 75ug/mL BSA;from Saddam's data, it appears to have a little IgG and IgA in it.	na	IgM		>95%	398	3.5	0	0	0	0	0		0	0
	z-control	mouse IgG	125ug/mL	na	IgG		>95%	735	16222	13672.5	12227	12558	13031	16420.5		306.5	283
	z-control	mouse IgG	use 25ug/mL + 100ug/mL BSA	na	IgG		>95%	404	1322.5	1333.5	1233	1200.5	1312	1269.5		14	14
	z-control	mouse IgM	125ug/mL	na	IgM		>95%	734	78.5	69	67.5	65	61.5	58		102	171.5
	z-control	mouse IgM	use 50ug/mL + 75ug/mL BSA; monoclonal IgM purified from hybridoma	na	IgM		>95%	403	21	14	14	10.5	14	7		51	36
	z-control	PEG-linker - 06 (Both Dyes ADDED)	OH-(CH2)2-NH-Gly-CO-PEG7-NH-(CO)Hept-SH-Mal-Cychex-CO-BSA	PEG-linker	BSA	6	>95%	191	3.5	0	0	0	0	0		138	43
	z-control	Print Buffer (atto)	print buffer only; no protein	na	null			637	69	10.5	61.5	0	29	0		105.5	0
	z-control	rabbit IgG	use 25ug/mL + 100ug/mL BSA;	na	IgG		>95%	402	10.5	7	7	3.5	2	7		380	149.5
	z-control	Triazole linker from Xuefei - 43	BSA-linker-triazole from Xuefei	adipic acid	BSA	43	>95%	260	0	0	0	0	0	0		21	0
