# Supplementary material for: A Tumor-Selective Monoclonal Antibody from Immunization with a Tumor-Associated Mucin Glycopeptide
Source: Sci Rep. 2019 Apr 5;9:5662. doi: 10.1038/s41598-019-42076-2 (PMC6450958; doi:10.1038/s41598-019-42076-2)
Supplement: Supplementary file 3 — Supplementary Dataset 2 [file 41598_2019_42076_MOESM3_ESM.xlsx]

## Sheet: PA1002a TMA
Pos.	No.	Age	Sex	Organ(Anatomic Site)	Pathology diagnosis	TNM	Grade	Stage	Type	Name	Num Tumor: 1+	Num Tumor: 2+	Num Tumor: 3+	Num Tumor: Negative	Num Stroma	Num Tumor	MONOCLONAL Tumor: Positive %	MONOCLONAL Tumor: H-score	Tumor: Allred score	POLYCLONAL Tumor: H-score
A1	1	41	F	Pancreas	Duct adenocarcinoma (metastatic duct adenocarcinoma of lymph node)	T3N1M0	1	III	Malignant	A-1	3	0	0	1599	3154	1602	0.1873	0.1873	2	0.4673
A2	2	65	M	Pancreas	Duct adenocarcinoma	T3N0M0	1	II	Malignant	A-2	1	0	0	640	2223	641	0.156	0.156	2	2.244
A3	3	58	F	Pancreas	Duct adenocarcinoma	T2N0M0	1	IB	Malignant	A-3	44	1	0	1162	572	1207	3.728	3.811	3	0.0971
A4	4	72	F	Pancreas	Duct adenocarcinoma	T3N0M0	1	II	Malignant	A-4	5	0	0	896	2580	901	0.5549	0.5549	2	0.782
A5	5	60	M	Pancreas	Duct adenocarcinoma	T3N0M0	1	II	Malignant	A-5	0	0	0	2731	1909	2731	0	0	0	1.424
A6	6	41	F	Pancreas	Duct adenocarcinoma	T3N0M0	1	II	Malignant	A-6	1	0	0	1677	2194	1678	0.0596	0.0596	2	0.1505
A7	7	65	M	Pancreas	Duct adenocarcinoma (duct tissue)	T3N0M0	-	II	Malignant	A-7	8	0	0	814	1578	822	0.9732	0.9732	2	0.274
A8	8	58	F	Pancreas	Duct adenocarcinoma	T2N0M0	1	IB	Malignant	A-8	6	3	0	2376	1806	2385	0.3774	0.5031	2	0.2719
A9	9	72	F	Pancreas	Duct adenocarcinoma	T3N0M0	1	II	Malignant	A-9	71	6	0	2513	2155	2590	2.973	3.205	3	5.882
A10	10	60	M	Pancreas	Duct adenocarcinoma	T3N0M0	1	II	Malignant	A-10	2	0	0	2351	1818	2353	0.085	0.085	2	3.364
B1	11	52	M	Pancreas	Duct adenocarcinoma	T3N1M0	1	III	Malignant	B-1	1	0	0	1318	1511	1319	0.0758	0.0758	2	0.0972
B2	12	65	M	Pancreas	Duct adenocarcinoma	T3N1M0	2	III	Malignant	B-2	1	0	0	1480	2189	1481	0.0675	0.0675	2	0.3841
B3	13	41	M	Pancreas	Duct adenocarcinoma	T2N0M0	2	I	Malignant	B-3	14	0	0	1140	1172	1154	1.213	1.213	3	1.858
B4	14	44	M	Pancreas	Duct adenocarcinoma	T3N0M0	2	II	Malignant	B-4	9	0	0	2205	1630	2214	0.4065	0.4065	2	1.172
B5	15	55	F	Pancreas	Duct adenocarcinoma	T2N0M0	1	IB	Malignant	B-5	0	0	0	1681	3278	1681	0	0	0	0.1678
B6	16	52	M	Pancreas	Duct adenocarcinoma	T3N1M0	1	III	Malignant	B-6	4	0	0	1707	1162	1711	0.2338	0.2338	2	0.3094
B7	17	65	M	Pancreas	Duct adenocarcinoma	T3N1M0	2	III	Malignant	B-7	30	0	0	1336	440	1366	2.196	2.196	3	4.53
B8	18	41	M	Pancreas	Duct adenocarcinoma	T2N0M0	2	I	Malignant	B-8	50	4	0	1972	1113	2026	2.665	2.863	3	5.82
B9	19	44	M	Pancreas	Duct adenocarcinoma	T3N0M0	2	II	Malignant	B-9	5	0	0	3326	1526	3331	0.1501	0.1501	2	0.3893
B10	20	55	F	Pancreas	Duct adenocarcinoma	T2N0M0	1	IB	Malignant	B-10	0	0	0	1927	1624	1927	0	0	0	0.508
C1	21	55	M	Pancreas	Duct adenocarcinoma	T3N0M0	1	II	Malignant	C-1	0	0	0	1756	1257	1756	0	0	0	0
C2	22	55	M	Pancreas	Duct adenocarcinoma	T2N0M0	2	IB	Malignant	C-2	0	0	0	1433	1004	1433	0	0	0	0.2896
C3	23	34	M	Pancreas	Duct adenocarcinoma	T3N0M0	2	II	Malignant	C-3	1	0	0	823	1108	824	0.1214	0.1214	2	0
C4	24	42	M	Pancreas	Duct adenocarcinoma	T3N0M0	2	II	Malignant	C-4	0	0	0	1017	953	1017	0	0	0	2.731
C5	25	44	M	Pancreas	Duct adenocarcinoma (fibrous tissue and smooth muscle)	T3N0M0	-	II	Malignant	C-5	2	0	0	1149	1270	1151	0.1738	0.1738	2	0.2004
C6	26	55	M	Pancreas	Duct adenocarcinoma	T3N0M0	1	II	Malignant	C-6	0	0	0	1714	1607	1714	0	0	0	0.5937
C7	27	55	M	Pancreas	Duct adenocarcinoma	T2N0M0	2	IB	Malignant	C-7	0	0	0	508	1329	508	0	0	0	6.109
C8	28	34	M	Pancreas	Duct adenocarcinoma	T3N0M0	2	II	Malignant	C-8	1	9	6	1276	1341	1292	1.238	2.864	4	0.4244
C9	29	42	M	Pancreas	Duct adenocarcinoma	T3N0M0	2	II	Malignant	C-9	2	0	0	222	824	224	0.8929	0.8929	2	15.43
C10	30	44	M	Pancreas	Duct adenocarcinoma	T3N0M0	3	II	Malignant	C-10	5	0	0	1410	1658	1415	0.3534	0.3534	2	0.5461
D1	31	59	M	Pancreas	Duct adenocarcinoma	T3N0M0	2	II	Malignant	D-1	32	0	0	905	1600	937	3.415	3.415	3	5.686
D2	32	53	M	Pancreas	Duct adenocarcinoma	T3N0M0	2	II	Malignant	D-2	0	0	0	1540	938	1540	0	0	0	0
D3	33	52	M	Pancreas	Duct adenocarcinoma	T3N0M0	2	II	Malignant	D-3	2	0	0	3312	1709	3314	0.0604	0.0604	2	4.066
D4	34	48	F	Pancreas	Duct adenocarcinoma	T3N0M0	2	I	Malignant	D-4	9	0	0	775	1346	784	1.148	1.148	3	5.352
D5	35	68	F	Pancreas	Duct adenocarcinoma	T3N0M0	3	II	Malignant	D-5	12	0	0	2632	1931	2644	0.4539	0.4539	2	2.208
D6	36	59	M	Pancreas	Duct adenocarcinoma	T3N0M0	2	II	Malignant	D-6	18	2	0	545	1319	565	3.54	3.894	3	21.16
D7	37	53	M	Pancreas	Duct adenocarcinoma	T3N0M0	2	II	Malignant	D-7	1	0	0	1864	897	1865	0.0536	0.0536	2	0.5004
D8	38	52	M	Pancreas	Duct adenocarcinoma	T3N0M0	2	II	Malignant	D-8	1	0	0	2256	1979	2257	0.0443	0.0443	2	0.2252
D9	39	48	F	Pancreas	Duct adenocarcinoma	T3N0M0	2	I	Malignant	D-9	14	0	0	2528	1127	2542	0.5507	0.5507	2	3.15
D10	40	68	F	Pancreas	Duct adenocarcinoma	T3N0M0	3	II	Malignant	D-10	0	0	0	2339	1052	2339	0	0	0	0
E1	41	41	M	Pancreas	Duct adenocarcinoma	T4N1M0	3	III	Malignant	E-1	445	0	0	8897	1901	9342	4.763	4.763	3	0.2815
E2	42	64	M	Pancreas	Duct adenocarcinoma	T3N0M0	3	II	Malignant	E-2	78	1	0	784	1165	863	9.154	9.27	3	0.7712
E3	43	58	F	Pancreas	Duct adenocarcinoma	T3N0M0	3	II	Malignant	E-3	79	1	0	403	1176	483	16.56	16.77	4	3.17
E4	44	60	F	Pancreas	Duct adenocarcinoma	T4N0M0	3	III	Malignant	E-4	11	0	0	718	2912	729	1.509	1.509	3	2.817
E5	45	72	F	Pancreas	Duct adenocarcinoma	T3N0M0	3	II	Malignant	E-5	15	1	0	1888	1292	1904	0.8403	0.8929	2	0.6077
E6	46	41	M	Pancreas	Duct adenocarcinoma	T4N1M0	3	III	Malignant	E-6	24	0	0	4799	2413	4823	0.4976	0.4976	2	3.125
E7	47	64	M	Pancreas	Duct adenocarcinoma	T3N0M0	3	II	Malignant	E-7	0	0	0	882	1565	882	0	0	0	0.2642
E8	48	58	F	Pancreas	Duct adenocarcinoma	T3N0M0	1	II	Malignant	E-8	0	0	0	211	1003	211	0	0	0	1.333
E9	49	60	F	Pancreas	Duct adenocarcinoma	T4N0M0	3	III	Malignant	E-9	0	0	0	694	2741	694	0	0	0	0
E10	50	72	F	Pancreas	Duct adenocarcinoma	T3N0M0	3	II	Malignant	E-10	6	1	0	1288	1247	1295	0.5405	0.6178	2	1.442
F1	51	56	M	Pancreas	Duct adenocarcinoma	T2N1M0	3	III	Malignant	F-1	825	14	7	1109	1244	1955	43.27	44.71	5	2.882
F2	52	63	M	Pancreas	Duct adenocarcinoma	T2N0M0	3	IB	Malignant	F-2	148	1	0	2044	1652	2193	6.794	6.84	3	1.479
F3	53	62	M	Pancreas	Duct adenocarcinoma	T2N0M0	3	IB	Malignant	F-3	19	0	0	363	2763	382	4.974	4.974	3	0.7692
F4	54	59	M	Pancreas	Duct adenocarcinoma	T2N0M0	3	IB	Malignant	F-4	60	3	1	1746	1355	1810	3.536	3.812	3	4.282
F5	55	60	F	Pancreas	Duct adenocarcinoma (fibrous tissue with necrosis)	T2N1M1	-	IV	Malignant	F-5	25	0	0	344	1507	369	6.775	6.775	3	2.191
F6	56	56	M	Pancreas	Duct adenocarcinoma	T2N1M0	3	III	Malignant	F-6	39	6	0	920	1873	965	4.663	5.285	3	3.107
F7	57	63	M	Pancreas	Duct adenocarcinoma	T2N0M0	3	IB	Malignant	F-7	15	0	0	1393	1634	1408	1.065	1.065	3	1.768
F8	58	62	M	Pancreas	Duct adenocarcinoma	T2N0M0	3	IB	Malignant	F-8	1	0	0	1630	1788	1631	0.0613	0.0613	2	0.4532
F9	59	59	M	Pancreas	Duct adenocarcinoma	T2N0M0	3	IB	Malignant	F-9	18	1	0	1994	1010	2013	0.9439	0.9935	2	1.436
F10	60	60	F	Pancreas	Duct adenocarcinoma (tumor necrosis)	T2N1M1	-	IV	Malignant	F-10	672	394	232	529	751	1827	71.05	118.01	6	113.03
G1	61	53	F	Pancreas	Duct adenocarcinoma	T3N0M0	3	II	Malignant	G-1	1804	109	12	3437	911	5362	35.9	38.38	5	5.452
G2	62	50	M	Pancreas	Duct adenocarcinoma	T3N1M0	3	III	Malignant	G-2	1429	187	87	1548	405	3251	52.38	63.49	5	19.23
G3	63	51	M	Pancreas	Duct adenocarcinoma	T3N0M0	3	II	Malignant	G-3	4	0	0	7435	1486	7439	0.0538	0.0538	2	0
G4	64	62	F	Pancreas	Duct adenocarcinoma	T3N0M0	3	II	Malignant	G-4	100	2	0	2256	1416	2358	4.326	4.411	3	2.758
G5	65	78	M	Pancreas	Duct adenocarcinoma	T2N0M0	3	I	Malignant	G-5	1004	690	320	416	445	2430	82.88	137.61	6	90.14
G6	66	53	F	Pancreas	Duct adenocarcinoma	T3N0M0	3	II	Malignant	G-6	11	0	0	2736	1573	2747	0.4004	0.4004	2	0.9826
G7	67	50	M	Pancreas	Duct adenocarcinoma	T3N1M0	3	III	Malignant	G-7	347	144	52	1867	641	2410	22.53	32.82	4	37.33
G8	68	51	M	Pancreas	Duct adenocarcinoma	T3N0M0	3	II	Malignant	G-8	25	0	1	3914	2262	3940	0.6599	0.7107	2	5.507
G9	69	62	F	Pancreas	Duct adenocarcinoma	T3N0M0	3	II	Malignant	G-9	82	5	0	2716	1003	2803	3.104	3.282	3	6.286
G10	70	78	M	Pancreas	Duct adenocarcinoma	T2N0M0	3	I	Malignant	G-10	460	183	81	1333	1475	2057	35.2	51.97	5	35.06
H1	71	39	F	Pancreas	Duct adenocarcinoma	T3N0M0	3	II	Malignant	H-1	0	0	0	4761	1167	4761	0	0	0	0.1532
H2	72	55	M	Pancreas	Duct adenocarcinoma	T2N0M0	3	IB	Malignant	H-2	1680	2962	7855	458	11	12955	96.46	240.59	8	103.98
H3	73	76	F	Pancreas	Duct adenocarcinoma	T4N0M0	3	III	Malignant	H-3	4	1	0	575	2659	580	0.8621	1.034	2	0.1517
H4	74	76	M	Pancreas	Duct adenocarcinoma	T3N0M0	3	II	Malignant	H-4	0	0	0	1080	2609	1080	0	0	0	2.551
H5	75	57	F	Pancreas	Duct adenocarcinoma	T2N0M0	3	IB	Malignant	H-5	0	0	0	4025	435	4025	0	0	0	0.0296
H6	76	39	F	Pancreas	Duct adenocarcinoma	T3N0M0	3	II	Malignant	H-6	0	0	0	2731	2262	2731	0	0	0	0.8929
H7	77	55	M	Pancreas	Duct adenocarcinoma	T2N0M0	3	IB	Malignant	H-7	1399	2731	8383	420	25	12933	96.75	247.51	8	156.06
H8	78	76	F	Pancreas	Duct adenocarcinoma	T4N0M0	3	III	Malignant	H-8	1	0	0	1114	2212	1115	0.0897	0.0897	2	0.1664
H9	79	76	M	Pancreas	Duct adenocarcinoma	T3N0M0	3	II	Malignant	H-9	0	0	0	1029	3117	1029	0	0	0	0.6009
H10	80	57	F	Pancreas	Duct adenocarcinoma	T2N0M0	3	IB	Malignant	H-10	2	0	0	5574	413	5576	0.0359	0.0359	2	0.4523
I1	81	40	M	Pancreas	Normal pancreas tissue	-	-	-	Normal	I-1	0	0	0	4489	340	4489	0	0	0	0.3401
I2	82	47	M	Pancreas	Normal pancreas tissue	-	-	-	Normal	I-2	0	0	0	6835	792	6835	0	0	0	0.8365
I3	83	25	M	Pancreas	Normal pancreas tissue	-	-	-	Normal	I-3	2	1	0	4619	186	4622	0.0649	0.0865	2	0.2782
I4	84	30	M	Pancreas	Normal pancreas tissue	-	-	-	Normal	I-4	0	0	0	4507	804	4507	0	0	0	0.6058
I5	85	30	M	Pancreas	Normal pancreas tissue	-	-	-	Normal	I-5	1	0	0	6731	563	6732	0.0149	0.0149	2	3.666
I6	86	40	M	Pancreas	Normal pancreas tissue	-	-	-	Normal	I-6	0	0	0	7344	609	7344	0	0	0	0.7946
I7	87	47	M	Pancreas	Normal pancreas tissue	-	-	-	Normal	I-7	1	0	0	4732	908	4733	0.0211	0.0211	2	2.017
I8	88	25	M	Pancreas	Normal pancreas tissue	-	-	-	Normal	I-8	0	0	0	4487	323	4487	0	0	0	0.4061
I9	89	30	M	Pancreas	Normal pancreas tissue	-	-	-	Normal	I-9	0	0	0	5463	603	5463	0	0	0	2.017
I10	90	30	M	Pancreas	Normal pancreas tissue	-	-	-	Normal	I-10	0	0	0	6132	461	6132	0	0	0	0.5804
J1	91	50	M	Pancreas	Normal pancreas tissue	-	-	-	Normal	J-1	3	0	0	8684	219	8687	0.0345	0.0345	2	0.1232
J2	92	35	M	Pancreas	Normal pancreas tissue	-	-	-	Normal	J-2	0	0	0	6542	747	6542	0	0	0	0.0883
J3	93	38	M	Pancreas	Normal pancreas tissue	-	-	-	Normal	J-3	0	0	0	7093	276	7093	0	0	0	0
J4	94	35	F	Pancreas	Normal pancreas tissue	-	-	-	Normal	J-4	1	0	0	8117	272	8118	0.0123	0.0123	2	0.301
J5	95	21	F	Pancreas	Normal pancreas tissue	-	-	-	Normal	J-5	14	0	0	153	484	167	8.383	8.383	3	0
J6	96	50	M	Pancreas	Normal pancreas tissue	-	-	-	Normal	J-6	1	0	0	8366	280	8367	0.012	0.012	2	0.1071
J7	97	35	M	Pancreas	Normal pancreas tissue	-	-	-	Normal	J-7	0	0	0	7136	449	7136	0	0	0	0.3359
J8	98	38	M	Pancreas	Normal pancreas tissue	-	-	-	Normal	J-8	0	0	0	7547	296	7547	0	0	0	0.0919
J9	99	35	F	Pancreas	Normal pancreas tissue	-	-	-	Normal	J-9	10	0	0	8026	485	8036	0.1244	0.1244	2	0.7565
J10	100	21	F	Pancreas	Normal pancreas tissue	-	-	-	Normal	J-10	56	0	0	4838	1896	4894	1.144	1.144	3	8.076
-	0	42	M	Adrenal gland	Pheochromocytoma (tissue marker)		-		Malignant	-	2	0	0	945	683	947	0.2112	0.2112	2	97.13

## Sheet: BCN962a TMA
Core	Age	Sex	Site	Pathologhy Diagnosis	TNM	Grade	Stage	Type	Image	Name	Missing	Num Epithelial: 1+	Num Epithelial: 2+	Num Epithelial: 3+	Num Epithelial: Negative	Num Stroma	Num Epithelial	Epithelial: Positive %	Epithelial: H-score	Epithelial: Allred score
A1	56	M	Esophagus	Squamous cell carcinoma	T3N0M0	3	IB	Malignant		A-1	FALSE	0	0	0	2015	3810	2015	0	0	0
A2	58	M	Esophagus	Squamous cell carcinoma	T2N1M0	2	IIB	Malignant		A-2	FALSE	1	0	0	1882	2755	1883	0.0531	0.0531	2
A3	54	M	Esophagus	Squamous cell carcinoma (sparse)	T2N0M0	2	IB	Malignant		A-3	FALSE	11	3	0	688	3138	702	1.994	2.422	3
A4	48	M	Stomach	Adenocarcinoma	T3N1M0	3	IB	Malignant		A-4	FALSE	59	10	4	1500	3799	1573	4.641	5.785	3
A5	43	F	Stomach	Adenocarcinoma	T3N0M0	3	IIA	Malignant		A-5	FALSE	4	1	0	437	2161	442	1.131	1.357	3
A6	43	M	Stomach	Adenocarcinoma	T2N0M0	-	IB	Malignant		A-6	FALSE	2	0	0	316	1859	318	0.6289	0.6289	2
A7	24	M	Colon	Mucinous adenocarcinoma	T3N2M0	3	IIIB	Malignant		A-7	FALSE	199	20	0	388	1375	607	36.08	39.37	5
A8	70	M	Colon	Adenocarcinoma	T3N1M0	2	IIIB	Malignant		A-8	FALSE	99	25	4	1401	4257	1529	8.371	10.53	3
A9	44	F	Colon	Mucinous adenocarcinoma	T3N0M0	3	IIA	Malignant		A-9	FALSE	39	6	0	313	622	358	12.57	14.25	4
A10	71	M	Prostate	Adenocarcinoma（Gleason: 3)	T2N0M0	-	I	Malignant		A-10	FALSE	1	0	0	614	2863	615	0.1626	0.1626	2
A11	64	M	Prostate	Adenocarcinoma（Gleason: 3)	T2N0M0	-	I	Malignant		A-11	FALSE	37	20	20	326	3841	403	19.11	34	5
A12	80	M	Prostate	Adenocarcinoma（Gleason: 4)	T3N0M0	-	III	Malignant		A-12	FALSE	0	0	0	352	3083	352	0	0	0
B1	62	M	Esophagus	Adjacent normal esophagus tissue	-	-	-	NAT		B-1	FALSE	35	48	34	431	1733	548	21.35	42.52	5
B2	58	M	Esophagus	Adjacent normal esophagus tissue of No. 2	-	-	-	NAT		B-2	FALSE	59	74	31	1008	3472	1172	13.99	25.6	5
B3	54	M	Esophagus	Adjacent normal esophagus tissue of No. 3	-	-	-	NAT		B-3	FALSE	0	0	0	150	1699	150	0	0	0
B4	48	M	Stomach	Adjacent normal stomach tissue of No. 4	-	-	-	NAT		B-4	FALSE	207	2	0	982	2591	1191	17.55	17.72	4
B5	43	F	Stomach	Adjacent normal stomach tissue of No. 5	-	-	-	NAT		B-5	FALSE	3	0	0	2179	1758	2182	0.1375	0.1375	2
B6	43	M	Stomach	Adjacent normal stomach tissue of No. 6	-	-	-	NAT		B-6	FALSE	72	0	0	3009	2647	3081	2.337	2.337	3
B7	24	M	Colon	Cancer adjacent colon tissue of No. 7	-	-	-	AT		B-7	FALSE	684	202	48	970	3536	1904	49.05	64.71	5
B8	70	M	Colon	Adjacent normal colon tissue of No. 8	-	-	-	NAT		B-8	FALSE	403	604	1176	490	1453	2673	81.67	192.26	8
B9	44	F	Colon	Adjacent normal colon tissue of No. 9	-	-	-	NAT		B-9	FALSE	946	1615	1918	973	1667	5452	82.15	182.13	7
B10	83	M	Prostate	Hyperplasia	-	-	-	Hyperplasia		B-10	FALSE	0	0	0	1298	3088	1298	0	0	0
B11	64	M	Prostate	Hyperplasia of No. 11	-	-	-	Hyperplasia		B-11	FALSE	231	167	71	1230	1216	1699	27.6	45.79	4
B12	70	M	Prostate	Hyperplasia	-	-	-	Hyperplasia		B-12	FALSE	1	0	0	1003	2224	1004	0.0996	0.0996	2
C1	50	M	Liver	Hepatocellular carcinoma	T2N0M0	2	II	Malignant		C-1	FALSE	0	0	0	4101	2015	4101	0	0	0
C2	61	M	Liver	Hepatocellular carcinoma	T2N0M0	2--3	II	Malignant		C-2	FALSE	0	0	0	2134	1163	2134	0	0	0
C3	48	M	Liver	Hepatocellular carcinoma	T2N0M0	2	II	Malignant		C-3	FALSE	0	0	0	1918	2952	1918	0	0	0
C4	39	M	Lung	Adenocarcinoma	T2N0M0	3	IB	Malignant		C-4	FALSE	3	0	0	380	2460	383	0.7833	0.7833	2
C5	75	M	Lung	Adenocarcinoma	T2N0M0	2	IB	Malignant		C-5	FALSE	3	0	0	742	5123	745	0.4027	0.4027	2
C6	64	M	Lung	Squamous cell carcinoma with necrosis	T2BN0M0	3	IIA	Malignant		C-6	FALSE	963	391	195	1354	1992	2903	53.36	80.26	5
C7	54	M	Kindey	Clear cell carcinoma	T1N0M0	1	I	Malignant		C-7	FALSE	0	0	0	1088	5710	1088	0	0	0
C8	63	M	Kindey	Clear cell carcinoma	T2N0M0	2	II	Malignant		C-8	FALSE	0	0	0	893	2406	893	0	0	0
C9	54	M	Kindey	Clear cell carcinoma	T1BN0M0	2	I	Malignant		C-9	FALSE	1	0	0	1244	4808	1245	0.0803	0.0803	2
C10	51	F	Breast	Invasive ductal carcinoma	T4N0M0	2	IIIB	Malignant		C-10	FALSE	1	0	0	1057	4330	1058	0.0945	0.0945	2
C11	46	F	Breast	Invasive ductal carcinoma	T3N0M0	2	IIIA	Malignant		C-11	FALSE	18	0	0	3375	3634	3393	0.5305	0.5305	2
C12	44	F	Breast	Invasive ductal carcinoma	T2N2M0	1	IIIA	Malignant		C-12	FALSE	0	0	0	2128	3703	2128	0	0	0
D1	50	M	Liver	Cancer adjacent liver tissue (cirrhosis with balloon-like changes) of No. 25	-	-	-	AT		D-1	FALSE	1	0	0	560	1871	561	0.1783	0.1783	2
D2	36	F	Liver	Cancer adjacent liver tissue	-	-	-	NAT		D-2	FALSE	1	0	0	691	2680	692	0.1445	0.1445	2
D3	48	M	Liver	Adjacent normal liver tissue (cirrhosis) of No. 27	-	-	-	NAT		D-3	FALSE	0	0	0	298	5156	298	0	0	0
D4	39	M	Lung	Adjacent normal lung tissue of No. 28	-	-	-	NAT		D-4	FALSE	1	0	0	361	1056	362	0.2762	0.2762	2
D5	75	M	Lung	Adjacent normal lung tissue of No. 29	-	-	-	NAT		D-5	FALSE	4	1	0	227	744	232	2.155	2.586	3
D6	64	M	Lung	Adjacent normal lung tissue of No. 30	-	-	-	NAT		D-6	FALSE	1	0	0	747	2309	748	0.1337	0.1337	2
D7	54	M	Kindey	Adjacent normal kindey tissue of No. 31	-	-	-	NAT		D-7	FALSE	1	0	0	70	2956	71	1.408	1.408	3
D8	63	M	Kindey	Adjacent normal kindey tissue of No. 32	-	-	-	NAT		D-8	FALSE	0	0	0	1561	3546	1561	0	0	0
D9	54	M	Kindey	Adjacent normal kindey tissue of No. 33	-	-	-	NAT		D-9	FALSE	0	0	0	552	3662	552	0	0	0
D10	51	F	Breast	Adjacent normal breast tissue (adenosis of breast with ductal ectasia) of No. 34	-	-	-	NAT		D-10	FALSE	0	0	0	11	178	11	0	0	0
D11	46	F	Breast	Cancer adjacent breast tissue of No. 35	-	-	-	AT		D-11	FALSE	1	0	0	161	898	162	0.6173	0.6173	2
D12	44	F	Breast	Adjacent normal breast tissue (adenosis with ductal ectasia) of No. 36	-	-	-	NAT		D-12	FALSE	3	0	0	189	1047	192	1.562	1.562	3
E1	49	F	Cervix	Squamous cell carcinoma	T2N0M0	3	II	Malignant		E-1	FALSE	192	268	513	1124	4474	2097	46.4	108.11	6
E2	42	F	Cervix	Squamous cell carcinoma	T1N0M0	-	I	Malignant		E-2	FALSE	313	327	1549	709	1510	2898	75.53	193.72	8
E3	40	F	Cervix	Squamous cell carcinoma	T2AN0M0	2	IIA	Malignant		E-3	FALSE	370	68	20	3027	3094	3485	13.14	16.24	4
E4	48	F	Ovary	High grade serous papillary adenocarcinoma	T1N0M0	-	I	Malignant		E-4	FALSE	1305	1176	386	771	3105	3638	78.81	132.35	7
E5	55	F	Ovary	High grade serous papillary adenocarcinoma	T1N0M0	-	I	Malignant		E-5	FALSE	151	93	50	7314	990	7608	3.864	6.401	3
E6	45	F	Ovary	High grade serous papillary adenocarcinoma	T1N0M0	-	I	Malignant		E-6	FALSE	1067	1599	4061	250	788	6977	96.42	235.75	8
E7	69	M	Bladder	Low grade urothelial carcinoma	T1N0M0	-	I	Malignant		E-7	FALSE	0	1	0	906	926	907	0.1103	0.2205	3
E8	63	M	Bladder	Low grade urothelial carcinoma	T2N0M0	-	II	Malignant		E-8	FALSE	0	0	0	4147	1520	4147	0	0	0
E9	62	M	Bladder	High grade urothelial carcinoma	T2BN0M0	-	II	Malignant		E-9	FALSE	456	323	69	726	3286	1574	53.88	83.16	5
E10	36	M	Lymph node	Diffuse large B-cell lymphoma of left groin	-	-	-	Malignant		E-10	FALSE	0	0	0	4514	5163	4514	0	0	0
E11	15	M	Lymph node	Diffuse large B-cell lymphoma of right lower jaw	-	-	-	Malignant		E-11	FALSE	0	0	0	3059	6901	3059	0	0	0
E12	63	M	Lymph node	Diffuse large B-cell lymphoma of left armpit	-	-	-	Malignant		E-12	FALSE	1	0	0	2633	7683	2634	0.038	0.038	2
F1	62	F	Cervix	Cancer adjacent cervical tissue (chronic cervicitis)	-	-	-	AT		F-1	FALSE	0	0	0	165	1689	165	0	0	0
F2	50	F	Cervix	Adjacent normal cervical tissue (chronic cervicitis)	-	-	-	NAT		F-2	FALSE	673	373	98	472	2071	1616	70.79	106	6
F3	70	F	Cervix	Adjacent normal cervical tissue	-	-	-	NAT		F-3	FALSE	0	0	0	70	1023	70	0	0	0
F4	45	F	Ovary	Adjacent normal ovary tissue	-	-	-	NAT		F-4	FALSE	7	0	0	194	5242	201	3.483	3.483	3
F5	40	F	Ovary	Adjacent normal ovary tissue	-	-	-	NAT		F-5	FALSE	13	0	0	3278	7085	3291	0.395	0.395	2
F6	45	F	Ovary	Adjacent normal ovary tissue of No. 54	-	-	-	NAT		F-6	FALSE	0	0	0	970	5586	970	0	0	0
F7	69	M	Bladder	Cancer adjacent bladder tissue of No. 55	-	-	-	AT		F-7	FALSE	0	0	0	822	1693	822	0	0	0
F8	63	M	Bladder	Adjacent normal bladder tissue of No. 56	-	-	-	NAT		F-8	FALSE	11	0	0	880	1690	891	1.235	1.235	3
F9	62	M	Bladder	Cancer adjacent bladder tissue of No. 57	-	-	-	AT		F-9	FALSE	0	0	0	1424	1907	1424	0	0	0
F10	28	M	Lymph node	Cancer adjacent lymph node tissue	-	-	-	AT		F-10	FALSE	1	0	0	9029	8910	9030	0.0111	0.0111	2
F11	30	M	Lymph node	Reactive hyperplasia	-	-	-	Hyperplasia		F-11	FALSE	2	0	0	10696	6115	10698	0.0187	0.0187	2
F12	63	M	Lymph node	Reactive hyperplasia of No. 60	-	-	-	Hyperplasia		F-12	FALSE	0	0	0	205	16328	205	0	0	0
G1	60	F	Skin	Squamous cell carcinoma of scalp	T1N0M0	1	I	Malignant		G-1	FALSE	1	0	0	4653	1472	4654	0.0215	0.0215	2
G2	66	M	Skin	Squamous cell carcinoma of left back of foot	T1N0M0	1	I	Malignant		G-2	FALSE	1	0	0	1979	5641	1980	0.0505	0.0505	2
G3	69	M	Skin	Squamous cell carcinoma of right front tibia	T3N0M0	2	III	Malignant		G-3	FALSE	1	0	0	762	2992	763	0.1311	0.1311	2
G4	41	M	Pancreas	Adenocarcinoma	T4N1M0	2	III	Malignant		G-4	FALSE	31	1	0	2245	3101	2277	1.405	1.449	3
G5	47	M	Pancreas	Dutal adenocarcinoma	T3N0M0	1	IIA	Malignant		G-5	FALSE	6	0	0	446	3018	452	1.327	1.327	3
G6	44	M	Pancreas	Adenocarcinoma	T3N0M0	2	IIA	Malignant		G-6	FALSE	9	0	0	1317	1397	1326	0.6787	0.6787	2
G7	50	M	Testis	Anaplasia seminoma	T1N0M0	-	I	Malignant		G-7	FALSE	0	0	0	7114	2608	7114	0	0	0
G8	42	M	Testis	Seminoma	-	-	-	Malignant		G-8	FALSE	19	1	0	1657	3710	1677	1.193	1.252	3
G9	21	M	Testis	Embryonal carcinoma	T2N0M0	-	IB	Malignant		G-9	FALSE	4	0	0	3130	746	3134	0.1276	0.1276	2
G10	43	M	Testis	Embryonal carcinoma	T2N0M0	-	IB	Malignant		G-10	FALSE	3	0	0	1824	6216	1827	0.1642	0.1642	2
G11	44	M	Testis	Embryonal rhabdomyosarcoma	T1BG3M0	-	IIC	Malignant		G-11	FALSE	0	0	0	1897	7458	1897	0	0	0
G12	18	M	Tongue	Embryonal rhabdomyosarcoma	T1BG3M0	-	IIC	Malignant		G-12	FALSE	0	0	0	6891	2216	6891	0	0	0
H1	31	M	Skin	Adjacent normal skin tissue of thigh	-	-	-	NAT		H-1	FALSE	222	8	7	1391	933	1628	14.56	15.91	4
H2	66	M	Skin	Cancer adjacent skin tissue of left front ear	-	-	-	AT		H-2	FALSE	4	0	0	1040	1231	1044	0.3831	0.3831	2
H3	57	F	Skin	Adjacent normal skin tissue of scalp	-	-	-	NAT		H-3	FALSE	21	0	0	1661	2289	1682	1.249	1.249	3
H4	41	M	Pancreas	Cancer adjacent pancreas tissue of No. 76	-	-	-	AT		H-4	FALSE	17	0	0	5497	728	5514	0.3083	0.3083	2
H5	47	M	Pancreas	Adjacent normal pancreas tissue of No. 77	-	-	-	NAT		H-5	FALSE	0	0	0	6049	1381	6049	0	0	0
H6	44	M	Pancreas	Cancer adjacent pancreas tissue of No. 78	-	-	-	AT		H-6	FALSE	2	1	0	4280	490	4283	0.07	0.0934	2
H7	35	M	Testis	Adjacent normal testis tissue	-	-	-	NAT		H-7	FALSE	0	0	0	1306	3043	1306	0	0	0
H8	46	M	Testis	Adjacent normal testis tissue	-	-	-	NAT		H-8	FALSE	1	0	0	1165	1038	1166	0.0858	0.0858	2
H9	65	M	Testis	Adjacent normal testis tissue	-	-	-	NAT		H-9	FALSE	0	0	0	2230	1688	2230	0	0	0
H10	41	M	Testis	Adjacent normal testis tissue	-	-	-	NAT		H-10	FALSE	0	0	0	1911	3656	1911	0	0	0
H11	4 Mon.	F	Placenta	Placenta tissue	-	-	-	Normal		H-11	FALSE	8	0	0	1367	1171	1375	0.5818	0.5818	2
H12	5 Mon.	F	Placenta	Placenta tissue	-	-	-	Normal		H-12	FALSE	30	4	0	1300	2110	1334	2.549	2.849	3
-										H-13	FALSE	5	1	0	2055	448	2061	0.2911	0.3396	2

## Sheet: Cell Pellet Slide
Name	Location	Num 1+	Num 2+	Num 3+	Num Negative	Positive %	MONOCLONAL H-score	POLYCLONAL H-score	Allred proportion	Allred intensity	Allred score	Area µm^2	Notes
Mla PACA2 (negative)	A1	2289	4	1	85204	2.622	2.629	29	2	1	3	1.66854e+07	Some mild, extracellular staining; nonspecific
Mouse Liver	A2	5422	13	2	8241	39.75	39.87	0.213	4	1	5	4.64498e+06	Vascular spaces are nonspecific positive
CAPAN2	B1	2498	160	27	9223	22.55	24.34	98.35	3	1	4	7.46357e+06	Approximately 5% of cells are intensely positive
PANC1 (negative)	B2	574	4	0	42307	1.348	1.357	11.64	2	1	3	1.25177e+07	Some mild, extracellular staining; nonspecific
HPAFII	C1	7745	23180	22172	19	99.96	227.09	269.72	5	2	7	7.07568e+06	All cells are positive, most are intensely positive
HPAC	C2	7645	17664	12274	134	99.64	211.56	247.7	5	2	7	4.80598e+06	All cells are positive, most are intensely positive
