# Supplementary material for: A Tumor-Selective Monoclonal Antibody from Immunization with a Tumor-Associated Mucin Glycopeptide
Source: Sci Rep. 2019 Apr 5;9:5662. doi: 10.1038/s41598-019-42076-2 (PMC6450958; doi:10.1038/s41598-019-42076-2)
Supplement: Supplementary file 4 — Supplementary Dataset 3 [file 41598_2019_42076_MOESM4_ESM.xlsx]

## Sheet: Cell Pellet Slide
Name	Location	Num 1+	Num 2+	Num 3+	Num Negative	Positive %	H-score	Allred proportion	Allred intensity	Allred score	Area µm^2	Notes
Mla PACA2 (negative)	A1	12243	2065	2157	62319	20.9	29	3	1	4	1.52224e+07	Extracellular staining appears nonspecific; stain precipitate? Falsely elevates % positive and H-score.
Liver	A2	40	0	0	18742	0.213	0.213	1	1	2	6.4411e+06	Essentially negative; rare hepatocytes have mild, granular, cytoplastic staining.
CAPAN2	B1	13354	2865	1361	5975	74.63	98.35	5	1	6	4.93539e+06	Approximately 5% of cells are strongly positive, stain precipitate present, falsely elevates % positive and H-score.
PANC1 (negative)	B2	2639	608	325	37910	8.611	11.64	2	1	3	12310327	Extracellular staining appears nonspecific; stain precipitate? Falsely elevates % positive and H-score.
HPAFII	C1	1535	11251	34512	1	100	269.72	5	3	8	6.16279e+06	All cells positive; variability in intensity, often strong
HPAC	C2	4426	14217	25750	60	99.87	247.7	5	3	8	5.18747e+06	All cells positive; variability in intensity, often strong

## Sheet: PA1002a TMA
Pos.	No.	Age	Sex	Organ(Anatomic Site)	Pathology diagnosis	TNM	Grade	Stage	Type	Image	Name	Num Tumor: 1+	Num Tumor: 2+	Num Tumor: 3+	Num Tumor: Negative	Num Stroma	Num Tumor	Tumor: Positive %	Tumor: H-score	Tumor: Allred score
A1	1	41	F	Pancreas	Duct adenocarcinoma (metastatic duct adenocarcinoma of lymph node)	T3N1M0	1	III	Malignant		A-1	6	0	0	1278	2674	1284	0.4673	0.4673	2
A2	2	65	M	Pancreas	Duct adenocarcinoma	T3N0M0	1	II	Malignant		A-2	27	0	0	1176	1851	1203	2.244	2.244	3
A3	3	58	F	Pancreas	Duct adenocarcinoma	T2N0M0	1	IB	Malignant		A-3	1	0	0	1029	668	1030	0.0971	0.0971	2
A4	4	72	F	Pancreas	Duct adenocarcinoma	T3N0M0	1	II	Malignant		A-4	8	0	0	1015	2109	1023	0.782	0.782	2
A5	5	60	M	Pancreas	Duct adenocarcinoma	T3N0M0	1	II	Malignant		A-5	19	0	0	1315	2642	1334	1.424	1.424	3
A6	6	41	F	Pancreas	Duct adenocarcinoma	T3N0M0	1	II	Malignant		A-6	2	0	0	1327	2108	1329	0.1505	0.1505	2
A7	7	65	M	Pancreas	Duct adenocarcinoma (duct tissue)	T3N0M0	-	II	Malignant		A-7	2	0	0	728	1431	730	0.274	0.274	2
A8	8	58	F	Pancreas	Duct adenocarcinoma	T2N0M0	1	IB	Malignant		A-8	4	0	0	1467	2434	1471	0.2719	0.2719	2
A9	9	72	F	Pancreas	Duct adenocarcinoma	T3N0M0	1	II	Malignant		A-9	121	5	1	2151	2344	2278	5.575	5.882	3
A10	10	60	M	Pancreas	Duct adenocarcinoma	T3N0M0	1	II	Malignant		A-10	48	0	0	1379	2297	1427	3.364	3.364	3
B1	11	52	M	Pancreas	Duct adenocarcinoma	T3N1M0	1	III	Malignant		B-1	1	0	0	1028	1746	1029	0.0972	0.0972	2
B2	12	65	M	Pancreas	Duct adenocarcinoma	T3N1M0	2	III	Malignant		B-2	6	0	0	1556	1708	1562	0.3841	0.3841	2
B3	13	41	M	Pancreas	Duct adenocarcinoma	T2N0M0	2	I	Malignant		B-3	12	2	0	847	1334	861	1.626	1.858	3
B4	14	44	M	Pancreas	Duct adenocarcinoma	T3N0M0	2	II	Malignant		B-4	30	0	0	2530	1388	2560	1.172	1.172	3
B5	15	55	F	Pancreas	Duct adenocarcinoma	T2N0M0	1	IB	Malignant		B-5	1	0	0	595	2109	596	0.1678	0.1678	2
B6	16	52	M	Pancreas	Duct adenocarcinoma	T3N1M0	1	III	Malignant		B-6	4	0	0	1289	1919	1293	0.3094	0.3094	2
B7	17	65	M	Pancreas	Duct adenocarcinoma	T3N1M0	2	III	Malignant		B-7	11	1	0	275	338	287	4.181	4.53	3
B8	18	41	M	Pancreas	Duct adenocarcinoma	T2N0M0	2	I	Malignant		B-8	104	4	1	1867	1410	1976	5.516	5.82	3
B9	19	44	M	Pancreas	Duct adenocarcinoma	T3N0M0	2	II	Malignant		B-9	13	0	0	3326	1409	3339	0.3893	0.3893	2
B10	20	55	F	Pancreas	Duct adenocarcinoma	T2N0M0	1	IB	Malignant		B-10	7	0	0	1371	1913	1378	0.508	0.508	2
C1	21	55	M	Pancreas	Duct adenocarcinoma	T3N0M0	1	II	Malignant		C-1	0	0	0	1128	1606	1128	0	0	0
C2	22	55	M	Pancreas	Duct adenocarcinoma	T2N0M0	2	IB	Malignant		C-2	3	0	0	1033	1451	1036	0.2896	0.2896	2
C3	23	34	M	Pancreas	Duct adenocarcinoma	T3N0M0	2	II	Malignant		C-3	0	0	0	459	797	459	0	0	0
C4	24	42	M	Pancreas	Duct adenocarcinoma	T3N0M0	2	II	Malignant		C-4	18	0	0	641	814	659	2.731	2.731	3
C5	25	44	M	Pancreas	Duct adenocarcinoma (fibrous tissue and smooth muscle)	T3N0M0	-	II	Malignant		C-5	2	0	0	996	980	998	0.2004	0.2004	2
C6	26	55	M	Pancreas	Duct adenocarcinoma	T3N0M0	1	II	Malignant		C-6	9	0	0	1507	1860	1516	0.5937	0.5937	2
C7	27	55	M	Pancreas	Duct adenocarcinoma	T2N0M0	2	IB	Malignant		C-7	27	0	0	415	1278	442	6.109	6.109	3
C8	28	34	M	Pancreas	Duct adenocarcinoma	T3N0M0	2	II	Malignant		C-8	5	0	0	1173	1640	1178	0.4244	0.4244	2
C9	29	42	M	Pancreas	Duct adenocarcinoma	T3N0M0	2	II	Malignant		C-9	50	0	0	274	466	324	15.43	15.43	4
C10	30	44	M	Pancreas	Duct adenocarcinoma	T3N0M0	3	II	Malignant		C-10	8	0	0	1457	1514	1465	0.5461	0.5461	2
D1	31	59	M	Pancreas	Duct adenocarcinoma	T3N0M0	2	II	Malignant		D-1	34	0	0	564	1012	598	5.686	5.686	3
D2	32	53	M	Pancreas	Duct adenocarcinoma	T3N0M0	2	II	Malignant		D-2	0	0	0	993	1340	993	0	0	0
D3	33	52	M	Pancreas	Duct adenocarcinoma	T3N0M0	2	II	Malignant		D-3	91	0	0	2147	2203	2238	4.066	4.066	3
D4	34	48	F	Pancreas	Duct adenocarcinoma	T3N0M0	2	I	Malignant		D-4	36	1	0	673	1314	710	5.211	5.352	3
D5	35	68	F	Pancreas	Duct adenocarcinoma	T3N0M0	3	II	Malignant		D-5	52	0	0	2303	2242	2355	2.208	2.208	3
D6	36	59	M	Pancreas	Duct adenocarcinoma	T3N0M0	2	II	Malignant		D-6	125	5	0	508	918	638	20.38	21.16	4
D7	37	53	M	Pancreas	Duct adenocarcinoma	T3N0M0	2	II	Malignant		D-7	6	0	0	1193	1295	1199	0.5004	0.5004	2
D8	38	52	M	Pancreas	Duct adenocarcinoma	T3N0M0	2	II	Malignant		D-8	3	0	0	1329	2816	1332	0.2252	0.2252	2
D9	39	48	F	Pancreas	Duct adenocarcinoma	T3N0M0	2	I	Malignant		D-9	74	1	0	2338	1474	2413	3.108	3.15	3
D10	40	68	F	Pancreas	Duct adenocarcinoma	T3N0M0	3	II	Malignant		D-10	0	0	0	1661	1657	1661	0	0	0
E1	41	41	M	Pancreas	Duct adenocarcinoma	T4N1M0	3	III	Malignant		E-1	7	0	0	2480	9003	2487	0.2815	0.2815	2
E2	42	64	M	Pancreas	Duct adenocarcinoma	T3N0M0	3	II	Malignant		E-2	6	0	0	772	1307	778	0.7712	0.7712	2
E3	43	58	F	Pancreas	Duct adenocarcinoma	T3N0M0	3	II	Malignant		E-3	11	0	0	336	881	347	3.17	3.17	3
E4	44	60	F	Pancreas	Duct adenocarcinoma	T4N0M0	3	III	Malignant		E-4	8	0	0	276	3476	284	2.817	2.817	3
E5	45	72	F	Pancreas	Duct adenocarcinoma	T3N0M0	3	II	Malignant		E-5	9	0	0	1472	1517	1481	0.6077	0.6077	2
E6	46	41	M	Pancreas	Duct adenocarcinoma	T4N1M0	3	III	Malignant		E-6	55	1	0	1768	5476	1824	3.07	3.125	3
E7	47	64	M	Pancreas	Duct adenocarcinoma	T3N0M0	3	II	Malignant		E-7	2	0	0	755	1846	757	0.2642	0.2642	2
E8	48	58	F	Pancreas	Duct adenocarcinoma	T3N0M0	1	II	Malignant		E-8	3	0	0	222	1051	225	1.333	1.333	3
E9	49	60	F	Pancreas	Duct adenocarcinoma	T4N0M0	3	III	Malignant		E-9	0	0	0	310	2886	310	0	0	0
E10	50	72	F	Pancreas	Duct adenocarcinoma	T3N0M0	3	II	Malignant		E-10	17	0	0	1162	1049	1179	1.442	1.442	3
F1	51	56	M	Pancreas	Duct adenocarcinoma	T2N1M0	3	III	Malignant		F-1	15	4	1	882	1815	902	2.217	2.882	3
F2	52	63	M	Pancreas	Duct adenocarcinoma	T2N0M0	3	IB	Malignant		F-2	22	0	0	1465	2598	1487	1.479	1.479	3
F3	53	62	M	Pancreas	Duct adenocarcinoma	T2N0M0	3	IB	Malignant		F-3	4	0	0	516	2550	520	0.7692	0.7692	2
F4	54	59	M	Pancreas	Duct adenocarcinoma	T2N0M0	3	IB	Malignant		F-4	34	4	3	1150	1214	1191	3.442	4.282	3
F5	55	60	F	Pancreas	Duct adenocarcinoma (fibrous tissue with necrosis)	T2N1M1	-	IV	Malignant		F-5	11	0	0	491	1356	502	2.191	2.191	3
F6	56	56	M	Pancreas	Duct adenocarcinoma	T2N1M0	3	III	Malignant		F-6	21	3	2	1036	1943	1062	2.448	3.107	3
F7	57	63	M	Pancreas	Duct adenocarcinoma	T2N0M0	3	IB	Malignant		F-7	20	0	0	1111	2195	1131	1.768	1.768	3
F8	58	62	M	Pancreas	Duct adenocarcinoma	T2N0M0	3	IB	Malignant		F-8	6	0	0	1318	1811	1324	0.4532	0.4532	2
F9	59	59	M	Pancreas	Duct adenocarcinoma	T2N0M0	3	IB	Malignant		F-9	26	0	0	1784	1127	1810	1.436	1.436	3
F10	60	60	F	Pancreas	Duct adenocarcinoma (tumor necrosis)	T2N1M1	-	IV	Malignant		F-10	438	246	144	377	1179	1205	68.71	113.03	6
G1	61	53	F	Pancreas	Duct adenocarcinoma	T3N0M0	3	II	Malignant		G-1	211	12	1	4141	1677	4365	5.132	5.452	3
G2	62	50	M	Pancreas	Duct adenocarcinoma	T3N1M0	3	III	Malignant		G-2	151	90	57	2312	919	2610	11.42	19.23	5
G3	63	51	M	Pancreas	Duct adenocarcinoma	T3N0M0	3	II	Malignant		G-3	0	0	0	3825	5179	3825	0	0	0
G4	64	62	F	Pancreas	Duct adenocarcinoma	T3N0M0	3	II	Malignant		G-4	54	0	0	1904	1992	1958	2.758	2.758	3
G5	65	78	M	Pancreas	Duct adenocarcinoma	T2N0M0	3	I	Malignant		G-5	341	169	109	497	832	1116	55.47	90.14	5
G6	66	53	F	Pancreas	Duct adenocarcinoma	T3N0M0	3	II	Malignant		G-6	22	0	0	2217	2553	2239	0.9826	0.9826	2
G7	67	50	M	Pancreas	Duct adenocarcinoma	T3N1M0	3	III	Malignant		G-7	402	145	57	1708	918	2312	26.12	37.33	4
G8	68	51	M	Pancreas	Duct adenocarcinoma	T3N0M0	3	II	Malignant		G-8	120	10	0	2412	3761	2542	5.114	5.507	3
G9	69	62	F	Pancreas	Duct adenocarcinoma	T3N0M0	3	II	Malignant		G-9	158	2	0	2417	1563	2577	6.209	6.286	3
G10	70	78	M	Pancreas	Duct adenocarcinoma	T2N0M0	3	I	Malignant		G-10	356	79	38	1318	1303	1791	26.41	35.06	4
H1	71	39	F	Pancreas	Duct adenocarcinoma	T3N0M0	3	II	Malignant		H-1	3	0	0	1955	3604	1958	0.1532	0.1532	2
H2	72	55	M	Pancreas	Duct adenocarcinoma	T2N0M0	3	IB	Malignant		H-2	7285	1773	437	2182	295	11677	81.31	103.98	6
H3	73	76	F	Pancreas	Duct adenocarcinoma	T4N0M0	3	III	Malignant		H-3	1	0	0	658	3087	659	0.1517	0.1517	2
H4	74	76	M	Pancreas	Duct adenocarcinoma	T3N0M0	3	II	Malignant		H-4	10	0	0	382	3392	392	2.551	2.551	3
H5	75	57	F	Pancreas	Duct adenocarcinoma	T2N0M0	3	IB	Malignant		H-5	1	0	0	3378	1591	3379	0.0296	0.0296	2
H6	76	39	F	Pancreas	Duct adenocarcinoma	T3N0M0	3	II	Malignant		H-6	13	0	0	1443	3428	1456	0.8929	0.8929	2
H7	77	55	M	Pancreas	Duct adenocarcinoma	T2N0M0	3	IB	Malignant		H-7	5250	4705	1477	801	334	12233	93.45	156.06	7
H8	78	76	F	Pancreas	Duct adenocarcinoma	T4N0M0	3	III	Malignant		H-8	1	0	0	600	2572	601	0.1664	0.1664	2
H9	79	76	M	Pancreas	Duct adenocarcinoma	T3N0M0	3	II	Malignant		H-9	7	0	0	1158	3007	1165	0.6009	0.6009	2
H10	80	57	F	Pancreas	Duct adenocarcinoma	T2N0M0	3	IB	Malignant		H-10	21	0	0	4622	1608	4643	0.4523	0.4523	2
I1	81	40	M	Pancreas	Normal pancreas tissue	-	-	-	Normal		I-1	5	0	0	1465	3502	1470	0.3401	0.3401	2
I2	82	47	M	Pancreas	Normal pancreas tissue	-	-	-	Normal		I-2	38	0	0	4505	3410	4543	0.8365	0.8365	2
I3	83	25	M	Pancreas	Normal pancreas tissue	-	-	-	Normal		I-3	8	0	0	2868	1867	2876	0.2782	0.2782	2
I4	84	30	M	Pancreas	Normal pancreas tissue	-	-	-	Normal		I-4	13	0	0	2133	3636	2146	0.6058	0.6058	2
I5	85	30	M	Pancreas	Normal pancreas tissue	-	-	-	Normal		I-5	69	0	0	1813	6076	1882	3.666	3.666	3
I6	86	40	M	Pancreas	Normal pancreas tissue	-	-	-	Normal		I-6	26	0	0	3246	5068	3272	0.7946	0.7946	2
I7	87	47	M	Pancreas	Normal pancreas tissue	-	-	-	Normal		I-7	102	0	0	4954	993	5056	2.017	2.017	3
I8	88	25	M	Pancreas	Normal pancreas tissue	-	-	-	Normal		I-8	13	0	0	3188	1310	3201	0.4061	0.4061	2
I9	89	30	M	Pancreas	Normal pancreas tissue	-	-	-	Normal		I-9	97	0	0	4712	1850	4809	2.017	2.017	3
I10	90	30	M	Pancreas	Normal pancreas tissue	-	-	-	Normal		I-10	26	1	0	4797	2035	4824	0.5597	0.5804	2
J1	91	50	M	Pancreas	Normal pancreas tissue	-	-	-	Normal		J-1	8	0	0	6487	2335	6495	0.1232	0.1232	2
J2	92	35	M	Pancreas	Normal pancreas tissue	-	-	-	Normal		J-2	3	0	0	3395	3688	3398	0.0883	0.0883	2
J3	93	38	M	Pancreas	Normal pancreas tissue	-	-	-	Normal		J-3	0	0	0	5103	2218	5103	0	0	0
J4	94	35	F	Pancreas	Normal pancreas tissue	-	-	-	Normal		J-4	24	0	0	7949	478	7973	0.301	0.301	2
J5	95	21	F	Pancreas	Normal pancreas tissue	-	-	-	Normal		J-5	0	0	0	0	0	0	0	0	0
J6	96	50	M	Pancreas	Normal pancreas tissue	-	-	-	Normal		J-6	6	0	0	5596	1684	5602	0.1071	0.1071	2
J7	97	35	M	Pancreas	Normal pancreas tissue	-	-	-	Normal		J-7	15	0	0	4451	1642	4466	0.3359	0.3359	2
J8	98	38	M	Pancreas	Normal pancreas tissue	-	-	-	Normal		J-8	5	0	0	5435	1207	5440	0.0919	0.0919	2
J9	99	35	F	Pancreas	Normal pancreas tissue	-	-	-	Normal		J-9	45	1	0	6167	515	6213	0.7404	0.7565	2
J10	100	21	F	Pancreas	Normal pancreas tissue	-	-	-	Normal		J-10	240	8	0	2922	506	3170	7.823	8.076	3
-	0	42	M	Adrenal gland	Pheochromocytoma (tissue marker)		-		Malignant		J-11	843	1	0	26	607	870	97.01	97.13	6
